# Supplementary material for: A Shift in the Thermoregulatory Curve as a Result of Selection for High Activity-Related Aerobic Metabolism
Source: Front Physiol. 2017 Dec 18;8:1070. doi: 10.3389/fphys.2017.01070 (PMC5741638; doi:10.3389/fphys.2017.01070)
Supplement: Supplementary file 3 [file DataSheet3.XLSX]

## Sheet: Info
Supplementary Material 3
A shift in the thermoregulatory curve as a result of selection for high activity-related aerobic metabolism
Clare Stawski*, Paweł Koteja and Edyta T. Sadowska
*Corresponding author: clare.stawski@ntnu.no
File with raw results of the measuremets for the thermoregulatory curve experiment performed on voles from generations 13 and 14 of the selection experiment
Details of bank voles used:
Origin	Generation 13 (Y) and 14 (Z) of the artificial selection experiment
	Sadowska, E. T., Baliga-Klimczyk, K., Chrzascik, K. M. & Koteja, P. 2008 Laboratory model of adaptive radiation: a selection experiment in the bank vole. Physiol. Biochem. Zool. 81, 627-640.
Selection directions	"Aerobic" and "Control" (see Sadowska et al 2008 for explanation)
Sex	Males and females
Numbers	Gen Y: 4-6 males and 4-6 females from each line, 41 from each selection direction, 82 total
	Gen Z: 4 males and 4 females from each line, 32 from each selection direction, 64 total
	Total from both generations = 146
Sampling scheme	Control lines: individuals randomly chosen from each line, one per family
	Aerobic lines: "Post-selection" animals. Individuals with the highest VO2max in each family were first selected for breeding program.
	To avoid bias, individuals with the lowest scores were rejected, and individuals from the middle of the distribution (from each family) were sampled.
Description of variables in the "Data" spreadsheet:
Variable	Description	Usage in data analyses (Mixed ANCOVA models)
IRDB	record number of the observation in this datase
IR	record number of individual
ID	identification number
T	line type (C-control, A-swimming)	Main treatment (fixed) factor
L	line (C1-C2: control, A1-A4: swimming)	Random effect (nested in Selection)
S	sex (1- male, 0- female)	Additional categorical fixed factor
Gen	generation number Y=13 or Z=14	Additional categorical fixed factor
Ta	ambient temperature: 10, 20, 25, 28, 31,34 and "cold" as a code for thermogenesis trial
MB0	body mass (g) before a given trial	Main covariate in analyses
MB1	body mass (g) after a given trial
Age	age at the date of trial (days)	Additional covariate
Date	date of the trial (as Excel value, displayed in year-month-date format)
HStart	time of starting the trial (as Excel value displayed as h:m:s) (note: for measuremets at 28-34C it is the time of switching temperature to a higher one rather than from the very beginning of the whole trial)
Ch	chamber number in RMR measurments
HRMR	time at which animal had a minimum VO2 at a given temperature (as Excel value displayed as h:m:s) -> considered as time when RMR was recorded
HElaps	time elapsed from start to time in which animal had RMR_05 value
RMR	the lowest 1-minute VO2 recorded at a given temperature -> considered as RMR at that temperature (mlO2/minute); or in case of cold - the highest 1-minute VO2 after instantenous correction -considered as VO2Cold (mlO2/min)	Dependent variable
Tb_RMR	Tb at the time of RMR (after calibration)	Dependent variable
Tb_L	Tb at at a standardized period after starting the trial: at 30 min (31-34C), or mean of the period of 30-60 minutes (5 - 28C)	Dependent variable
CT	Thermal concuctance, calculated as: RMR/(Tb-Ta)	Dependent variable
Code_Act	code of activity for filtering results (0 - not active, 1 - active, 0.5 - not sure). NOTE: the code is meaningless for temperatures 10-20C
OUT_RMR	indicator if RMR data point is an outlier = 1
OUT_TbRMR	indicator if Tb_RMR data point is an outlier = 1
OUT_TbL	indicator if Tb_L data point is an outlier = 1
OUT_CT	indicator if CT data point is an outlier = 1
OUT_Cold	indicator if VO2Cold data point is an outlier = 1

## Sheet: Data
IRDB	IR	ID	T	L	S	Gen	Ta	Timing	MB0	MB1	Age	Date	Ch	HStart	HRMR	HElaps	RMR	Tb_RMR	Tb_L	CT	Code_Act	OUT_RMR	OUT_TbRMR	OUT_TbL	OUT_CT	OUT_Cold
1	1	Y50822	A	A4	0	Y	20	m	26.09	22.37	168	2012-03-01	1	05:05:00	09:16:52.022000	04:11:52.022000	2.1416	38.8737	38.6633	0.11347
2	2	Y51798	A	A3	1	Y	10	m	23.66	19.28	152	2012-03-03	2	04:50:00	11:56:24.829000	07:06:24.829000	2.50785	36.8851	37.2365	0.0932803
3	2	Y51798	A	A3	1	Y	20	m	24.56	20.37	150	2012-03-01	2	05:05:00	10:37:22.018000	05:32:22.018000	1.56448	37.638	38.1149	0.0886992
4	2	Y51798	A	A3	1	Y	25	m	23.45	19.3	154	2012-03-05	2	05:12:00	09:32:53.012000	04:20:53.012000	1.32267	39.0184	38.6628	0.0943525	0.5
5	2	Y51798	A	A3	1	Y	28	m	23.45	19.3	154	2012-03-05	2	10:15:00	11:06:25.006000	00:51:25.006000	1.23266	38.6419	38.5917	0.11583	0
6	2	Y51798	A	A3	1	Y	31	m	23.45	19.3	154	2012-03-05	2	11:16:00	11:53:24	00:37:24	1.04556	38.391	39.0184	0.141464	0
7	2	Y51798	A	A3	1	Y	34	m	23.45	19.3	154	2012-03-05	2	12:12:00	13:17:07.226000	01:05:07.226000	1.09476	39.5203	39.1439	0.198314	0
8	3	Y51373	C	C1	0	Y	20	m	19.63	16.54	156	2012-03-01	3	05:05:00	09:34:52.021000	04:29:52.021000	1.33951	37.1636	37.5384	0.0780441
9	4	Y52843	C	C4	1	Y	10	m	27.95	25.05	133	2012-03-03	4	04:50:00	12:01:24.829000	07:11:24.829000	2.49722	38.5215	38.9388	0.0875556
10	4	Y52843	C	C4	1	Y	20	m	29.03	26.89	131	2012-03-01	4	05:05:00	12:26:21.011000	07:21:21.011000	1.74396	37.7704	37.8956	0.0981381
11	4	Y52843	C	C4	1	Y	25	a	26.71	23.61	135	2012-03-05	1	09:15:00	13:31:39.225000	04:16:39.225000	1.09556	37.52	37.6244	0.0875048	0
12	4	Y52843	C	C4	1	Y	28	a	26.71	23.61	135	2012-03-05	1	14:33:00	14:51:01.221000	00:18:01.221000	1.18007	38.0208	38.3129	0.117762	0
13	4	Y52843	C	C4	1	Y	31	a	26.71	23.61	135	2012-03-05	1	15:33:00	16:20:55	00:47:55	1.12445	38.2712	38.6467	0.154645	0
14	5	Y52424	A	A1	1	Y	20	a	30.92	27.49	140	2012-03-01	1	09:00:00	16:56:05.024000	07:56:05.024000	1.59284	36.0376	38.1933	0.0993188
15	7	Y52573	C	C1	1	Y	10	a	34.17	29.97	139	2012-03-03	2	09:00:00	15:04:49.715000	06:04:49.715000	2.3488
16	8	Y51870	C	C3	0	Y	10	a	24.61	22.73	151	2012-03-03	3	09:00:00	15:33:19.712000	06:33:19.712000	2.38326	38.7572	39.0058	0.0828753
17	8	Y51870	C	C3	0	Y	20	a	26.31	24.08	149	2012-03-01	3	09:00:00	15:04:06.031000	06:04:06.031000	1.55928	38.0115	37.7836	0.0865713
18	8	Y51870	C	C3	0	Y	25	a	24	21.03	153	2012-03-05	2	09:15:00	14:14:18.223000	04:59:18.223000	1.16173	37.39	37.3693	0.0937634	0
19	8	Y51870	C	C3	0	Y	28	a	24	21.03	153	2012-03-05	2	14:33:00	15:13:00.220000	00:40:00.220000	1.08495	38.0115	37.9907	0.10837	0
20	8	Y51870	C	C3	0	Y	31	a	24	21.03	153	2012-03-05	2	15:33:00	15:55:38.217000	00:22:38.217000	0.957848	38.0115	38.26	0.136612	0
21	9	Y52852	C	C2	1	Y	10	a	29.24	26.35	133	2012-03-03	4	09:00:00	16:53:49.708000	07:53:49.708000	2.53688	38.1943	38.956	0.0899784
22	9	Y52852	C	C2	1	Y	20	a	31.42	29.03	131	2012-03-01	4	09:00:00	16:37:36.024000	07:37:36.024000	1.52059	37.5596	38.3466	0.0865964
23	9	Y52852	C	C2	1	Y	25	m	29.49	25.75	135	2012-03-05	1	05:12:00	10:14:13.237000	05:02:13.237000	1.32029	38.4482	38.9983	0.0981763	0
24	9	Y52852	C	C2	1	Y	28	m	29.49	25.75	135	2012-03-05	1	10:15:00	10:39:53.234000	00:24:53.234000	1.14012	37.9404	38.2959	0.114695	0
25	9	Y52852	C	C2	1	Y	31	m	29.49	25.75	135	2012-03-05	1	11:16:00	12:10:44	00:54:44	1.33574	39.0829	39.7177	0.165254	0
26	9	Y52852	C	C2	1	Y	34	m	29.49	25.75	135	2012-03-05	1	12:12:00	12:32:57.229000	00:20:57.229000	1.72149	39.8447	40.8603	0.29454	0
27	10	Y52129	A	A2	1	Y	20	a	29.08	26.02	149	2012-03-04	1	08:47:00	12:19:41.904000	03:32:41.904000	1.69247	37.4044	38.157	0.0972435
28	11	Y50594	C	C3	1	Y	20	a	23.55	21.59	174	2012-03-04	2	08:47:00	11:17:13.027000	02:30:13.027000	1.63736	37.8531	38.2697	0.0917129
29	12	Y53363	C	C2	0	Y	20	m	19.12	16.95	113	2012-03-04	3	04:57:00	08:56:43.035000	03:59:43.035000	1.21833	37.8437	38.5938	0.068278
30	13	Y49614	A	A1	0	Y	20	m	27.67	25.35	194	2012-03-04	4	04:57:00	08:59:13.036000	04:02:13.036000	1.5126	37.4438	37.4028	0.0867127
31	16	Y52575	C	C4	1	Y	20	a	26.01	22.58	140	2012-03-04	3	08:47:00	13:35:38.036000	04:48:38.036000	1.61306
32	18	Y51815	A	A1	1	Y	20	a	28.24	24.28	152	2012-03-04	4	08:47:00	16:14:08.027000	07:27:08.027000	1.49559	36.2097	38.019	0.0922651
33	19	Y53605	A	A2	1	Y	20	m	21.37	20.01	87	2012-03-07	1	06:15:00	10:33:23.666000	04:18:23.666000	1.49073	38.0112	38.7656	0.0827672
34	19	Y53605	A	A2	1	Y	25	m	21.85	18.89	91	2012-03-11	1	06:10:00	09:56:48.010000	03:46:48.010000	1.22992	38.5141	38.0112	0.0910101	0
35	19	Y53605	A	A2	1	Y	28	m	21.85	18.89	91	2012-03-11	1	10:05:00	11:17:00.005000	01:12:00.005000	1.03541	37.7597	38.1579	0.10609	0
36	19	Y53605	A	A2	1	Y	31	m	21.85	18.89	91	2012-03-11	1	11:10:00	11:59:17.003000	00:49:17.003000	0.914758	37.5082	37.634	0.140554	0
37	19	Y53605	A	A2	1	Y	34	m	21.85	18.89	91	2012-03-11	1	12:12:00	12:49:29	00:37:29	1.58398	40.2745	39.7715	0.252449	1
38	19	Y53605	A	A2	1	Y	cold		21.61		94	2012-03-14		10:50:22		1900-01-04 04:58:26		26.3
39	20	Y51184	A	A3	0	Y	20	m	26.53	24.6	168	2012-03-07	2	06:15:00	12:06:53.661000	05:51:53.661000	1.4164	37.2188	36.9274	0.0822592
40	20	Y51184	A	A3	0	Y	25	a	24.44	20.83	172	2012-03-11	1	09:10:00	13:31:59	04:21:59	1.15865	38.0931	38.5511	0.0884933	0
41	20	Y51184	A	A3	0	Y	28	a	24.44	20.83	172	2012-03-11	1	14:22:00	14:41:08	00:19:08	1.35451	38.5927	38.78	0.127872	1
42	20	Y51184	A	A3	0	Y	31	a	24.44	20.83	172	2012-03-11	1	15:21:00	16:05:15	00:44:15	1.26059	38.5927	38.5302	0.166026	1
43	20	Y51184	A	A3	0	Y	34	a	24.44	20.83	172	2012-03-11	1	16:20:00	17:10:50	00:50:50	1.24323	40.8409	39.467	0.181734	0
44	20	Y51184	A	A3	0	Y	cold		25.1		175	2012-03-14		11:30:26		1900-01-03 20:31:53		25.4
45	21	Y53143	C	C3	1	Y	20	m	27.18	26.58	123	2012-03-07	3	06:15:00	12:35:23.659000	06:20:23.659000	1.8095	37.3927	37.5992	0.104038
46	21	Y53143	C	C3	1	Y	25	a	26.98	24.82	127	2012-03-11	2	09:10:00	13:32:34	04:22:34	1.17576	37.145	37.3102	0.0968099	0
47	21	Y53143	C	C3	1	Y	28	a	26.98	24.82	127	2012-03-11	2	14:22:00	14:39:01	00:17:01	1.26826	38.5075	37.9377	0.1207	1
48	21	Y53143	C	C3	1	Y	31	a	26.98	24.82	127	2012-03-11	2	15:21:00	16:07:59	00:46:59	1.07893	36.8973	37.2689	0.182953	1
49	21	Y53143	C	C3	1	Y	34	a	26.98	24.82	127	2012-03-11	2	16:20:00	16:36:00	00:16:00	1.12402	37.145	37.7643	0.357399	0.5
50	21	Y53143	C	C3	1	Y	cold		28.47		130	2012-03-14		11:50:21		1900-01-05 03:39:45		29
51	22	Y53007	C	C4	0	Y	20	m	21.61	20.38	132	2012-03-07	4	06:15:00	12:50:53.659000	06:35:53.659000	1.36013	37.3256	37.2258	0.0785041
52	22	Y53007	C	C4	0	Y	25	m	20.25	18.33	136	2012-03-11	2	06:10:00	10:21:48.008000	04:11:48.008000	0.948784	37.6996	37.4752	0.0747097	0
53	22	Y53007	C	C4	0	Y	28	m	20.25	18.33	136	2012-03-11	2	10:05:00	10:52:37.006000	00:47:37.006000	0.897216	37.6996	37.6497	0.0925004	0
54	22	Y53007	C	C4	0	Y	31	m	20.25	18.33	136	2012-03-11	2	11:10:00	11:49:08	00:39:08	0.930943	38.1983	37.7619	0.129328	0
55	22	Y53007	C	C4	0	Y	34	m	20.25	18.33	136	2012-03-11	2	12:12:00	12:58:50	00:46:50	0.898278	39.071	39.1957	0.177139	0
56	22	Y53007	C	C4	0	Y	cold		20.4		139	2012-03-14		11:10:44		1900-01-03 15:23:23		26.9
57	23	Y53098	C	C2	0	Y	20	a	27.43	26.38	126	2012-03-07	1	09:15:00	14:42:29.652000	05:27:29.652000	1.699	37.4207	37.5237	0.0975275
58	23	Y53098	C	C2	0	Y	cold		25.54		133	2012-03-14		12:28:17		1900-01-04 16:45:39		28.8
59	24	Y52322	C	C1	0	Y	20	a	18.96	17.78	148	2012-03-07	2	09:15:00	13:39:59.656000	04:24:59.656000	1.39842	37.3357	37.8334	0.0806669
60	25	Y51110	A	A1	0	Y	20	a	19.93	18.78	170	2012-03-07	3	09:15:00	16:18:30.646000	07:03:30.646000	1.33547	37.7184	37.8683	0.075372
61	26	Y51744	A	A4	1	Y	20	a	31.96	30	157	2012-03-07	4	09:15:00	15:41:59.649000	06:26:59.649000	1.84523
62	26	Y51744	A	A4	1	Y	cold		33.19		164	2012-03-14		12:08:25		1900-01-05 10:00:15		27.4
63	27	Y50961	A	A1	1	Y	20	m	23.23	22.21	175	2012-03-10	1	06:18:00	11:57:51.632000	05:39:51.632000	1.45496	38.4349	37.2004	0.0789242
64	27	Y50961	A	A1	1	Y	25	a	22.42	20.44	177	2012-03-12	2	09:04:00	13:16:02.012000	04:12:02.012000	0.977077	37.8072	37.3469	0.0762913	0
65	27	Y50961	A	A1	1	Y	28	a	22.42	20.44	177	2012-03-12	2	14:02:00	14:29:23.008000	00:27:23.008000	0.934009	37.6817	37.6817	0.096472	0
66	27	Y50961	A	A1	1	Y	31	a	22.42	20.44	177	2012-03-12	2	15:07:00	15:52:35.004000	00:45:35.004000	0.863643	37.4306	37.5561	0.134302	0
67	27	Y50961	A	A1	1	Y	34	a	22.42	20.44	177	2012-03-12	2	16:06:00	16:22:22	00:16:22	0.856223	37.5561	38.5604	0.240774	0
68	27	Y50961	A	A1	1	Y	cold		21.96		179	2012-03-14		14:01:38		1900-01-04 05:12:33		27.4
69	28	Y52767	A	A2	0	Y	20	m	19.39	18.38	141	2012-03-10	2	06:18:00	11:34:21.633000	05:16:21.633000	1.30928	38.1012	37.9977	0.0723312
70	28	Y52767	A	A2	0	Y	cold		21.42		145	2012-03-14		12:47:08		1900-01-03 18:29:11		26.7
71	29	Y52444	C	C3	0	Y	20	m	23.79	23.37	148	2012-03-10	3	06:18:00	11:49:51.632000	05:31:51.632000	1.53163	37.3596	37.8315	0.0882293
72	29	Y52444	C	C3	0	Y	cold		23.92		152	2012-03-14		13:43:02		1900-01-03 21:30:29		28.8
73	30	Y49839	C	C4	1	Y	20	m	26.47	25.68	199	2012-03-10	4	06:18:00	12:44:21.629000	06:26:21.629000	1.59464	38.1714	38.6717	0.0877552
74	30	Y49839	C	C4	1	Y	cold		26.54		203	2012-03-14		13:05:00		1900-01-05 03:45:31		28.4
75	31	Y51319	C	C1	1	Y	20	a	25.51	24.86	166	2012-03-10	1	09:20:00	13:51:46.668000	04:31:46.668000	1.72466	37.5492	37.6729	0.0982753
76	31	Y51319	C	C1	1	Y	25	a	25.12	23.11	168	2012-03-12	1	09:04:00	13:20:53.012000	04:16:53.012000	1.33321	38.0439	38.0686	0.102209	0
77	31	Y51319	C	C1	1	Y	28	a	25.12	23.11	168	2012-03-12	1	14:02:00	15:14:00.005000	01:12:00.005000	1.2683	38.0439	38.8683	0.126276	0
78	31	Y51319	C	C1	1	Y	31	a	25.12	23.11	168	2012-03-12	1	15:07:00	15:31:19	00:24:19	1.28249	37.5492	37.5492	0.195823	0
79	31	Y51319	C	C1	1	Y	34	a	25.12	23.11	168	2012-03-12	1	16:06:00	17:03:47	00:57:47	1.25846	40.0225	40.3935	0.20896	0
80	31	Y51319	C	C1	1	Y	cold		26.17		170	2012-03-14		13:24:22		1900-01-03 23:45:40		28.6
81	33	Y53504	C	C2	1	Y	20	a	24.45	24.35	105	2012-03-10	3	09:20:00	16:04:16.660000	06:44:16.660000	1.71776	37.1982	37.8486	0.0998804
82	33	Y53504	C	C2	1	Y	25	m	25.01	21.64	107	2012-03-12	2	05:00:00	10:07:59.956000	05:07:59.956000	1.30249	37.8236	38.1238	0.10157	0
83	33	Y53504	C	C2	1	Y	28	m	25.01	21.64	107	2012-03-12	2	10:01:00	11:07:00	01:06:00	1.27865	37.8236	37.8653	0.130162	0.5
84	33	Y53504	C	C2	1	Y	31	m	25.01	21.64	107	2012-03-12	2	11:00:00	11:55:42	00:55:42	0.98713	37.6985	38.3239	0.147366	0
85	33	Y53504	C	C2	1	Y	34	m	25.01	21.64	107	2012-03-12	2	12:00:00	12:49:25.947000	00:49:25.947000	1.56918	40.3251	38.8867	0.248088	0
86	33	Y53504	C	C2	1	Y	cold		24.92		109	2012-03-14		14:20:23		1900-01-03 18:13:26		29.9
87	34	Y50676	A	A4	0	Y	20	a	25.65	24.19	179	2012-03-10	4	09:20:00	15:27:46.662000	06:07:46.662000	1.55495	38.0807	38.2554	0.0860005
88	34	Y50676	A	A4	0	Y	25	m	26.05		181	2012-03-12	1	05:00:00	09:04:59.960000	04:04:59.960000	1.39918	38.5798	39.1287	0.103034	0
89	34	Y50676	A	A4	0	Y	28	m	26.05		181	2012-03-12	1	10:01:00	10:48:30.954000	00:47:30.954000	1.54813	38.8293	39.0164	0.142958	0.5
90	34	Y50676	A	A4	0	Y	31	m	26.05		181	2012-03-12	1	11:00:00	11:42:48	00:42:48	1.34802	38.9541	39.6403	0.169476	0
91	35	Y52119	A	A4	1	Y	10	m	29.92	28.02	161	2012-03-15	1	05:58:00	10:37:57.958000	04:39:57.958000	2.77942	37.9687	38.1979	0.0993758
92	35	Y52119	A	A4	1	Y	20	m	30.57	28.92	159	2012-03-13	1	05:57:00	10:24:58.439000	04:27:58.439000	2.07324	38.9689	38.6564	0.109297
93	35	Y52119	A	A4	1	Y	25	a	31.35		163	2012-03-17	1	09:05:00	13:32:12	04:27:12	1.41442	37.8437	38.0729	0.110126	0
94	35	Y52119	A	A4	1	Y	28	a	31.35		163	2012-03-17	1	14:09:00	14:31:31	00:22:31	1.39219	37.5936	38.448	0.145115	0
95	35	Y52119	A	A4	1	Y	31	a	31.35		163	2012-03-17	1	15:10:00	15:27:00	00:17:00	1.95318	38.0938	39.344	0.275339	0				1
96	36	Y51502	C	C1	0	Y	10	m	22.39	20.25	169	2012-03-15	2	05:58:00	11:19:27.956000	05:21:27.956000	2.04901	39.1475	39.6274	0.070298
97	36	Y51502	C	C1	0	Y	20	m	22.41	20.58	167	2012-03-13	2	05:57:00	11:45:28.434000	05:48:28.434000	1.46514	38.8971	38.9388	0.0775324
98	36	Y51502	C	C1	0	Y	cold		22.52		173	2012-03-19		11:16:54		1900-01-04 02:48:25		27.2
99	37	Y51788	C	C2	1	Y	10	m	26.32	24.78	164	2012-03-15	3	05:58:00	12:52:57.950000	06:54:57.950000	2.80489	37.9169	37.3605	0.100473
100	37	Y51788	C	C2	1	Y	20	m	27.04	25.76	162	2012-03-13	3	05:57:00	12:26:58.432000	06:29:58.432000	1.56383	37.175	37.1132	0.0910527
101	37	Y51788	C	C2	1	Y	cold		26.84		168	2012-03-19		10:57:29		1900-01-03 18:06:01		25.8
102	38	Y50366	A	A3	1	Y	10	m	27.15	25.25	187	2012-03-15	4	05:58:00	12:29:27.952000	06:31:27.952000	2.62338
103	38	Y50366	A	A3	1	Y	20	m	26.05	24.95	185	2012-03-13	4	05:57:00	12:55:28.430000	06:58:28.430000	1.50649
104	38	Y50366	A	A3	1	Y	cold		27.43		191	2012-03-19		10:02:22		1900-01-04 21:55:41		27.4
105	39	Y51821	A	A1	1	Y	10	a	26.22	24.1	163	2012-03-15	1	09:07:00	16:23:50.938000	07:16:50.938000	2.61599	38.391	38.2153	0.0921417
106	39	Y51821	A	A1	1	Y	20	a	26.48	24.49	161	2012-03-13	1	09:09:00	16:12:07.989000	07:03:07.989000	1.77577	38.2655	39.353	0.0972203
107	39	Y51821	A	A1	1	Y	25	m	26.53	22.71	165	2012-03-17	1	05:00:00	10:00:30.357000	05:00:30.357000	1.17469	37.638	37.7217	0.0929486	0
108	39	Y51821	A	A1	1	Y	28	m	26.53	22.71	165	2012-03-17	1	10:00:00	10:24:04.355000	00:24:04.355000	1.21692	37.889	38.6628	0.123058	0
109	39	Y51821	A	A1	1	Y	31	m	26.53	22.71	165	2012-03-17	1	11:00:00	11:56:12.350000	00:56:12.350000	1.00919	37.638	37.889	0.152031	0
110	39	Y51821	A	A1	1	Y	34	m	26.53	22.71	165	2012-03-17	1	12:00:00	12:53:26	00:53:26	1.34371	42.4066	41.0262	0.159841	0
111	40	Y52485	A	A2	0	Y	10	a	21.3	20.87	152	2012-03-15	2	09:07:00	15:47:20.941000	06:40:20.941000	2.07674	38.6047	38.6047	0.0726015
112	40	Y52485	A	A2	0	Y	20	a	21.52	20.58	150	2012-03-13	2	09:09:00	13:38:38.799000	04:29:38.799000	1.35527	37.8617	38.3158	0.0758758
113	40	Y52485	A	A2	0	Y	cold		21.64		156	2012-03-19		10:39:23		1900-01-03 20:47:03		27.2
114	41	Y51767	C	C3	0	Y	10	a	19.88	18.28	164	2012-03-15	3	09:07:00	16:15:50.939000	07:08:50.939000	2.17461	37.9781	38.8321	0.0777255
115	41	Y51767	C	C3	0	Y	20	a	19.95	18.74	162	2012-03-13	3	09:09:00	14:46:08.034000	05:37:08.034000	1.21791	38.6029	38.9779	0.0654688
116	41	Y51767	C	C3	0	Y	25	m	20.45	18.54	166	2012-03-17	2	05:00:00	09:26:58.011000	04:26:58.011000	1.12711	37.7281	37.6031	0.0885526	0
117	41	Y51767	C	C3	0	Y	28	m	20.45	18.54	166	2012-03-17	2	10:00:00	10:22:07.008000	00:22:07.008000	1.10883	37.9781	37.8781	0.111127	0
118	41	Y51767	C	C3	0	Y	31	m	20.45	18.54	166	2012-03-17	2	11:00:00	11:59:25	00:59:25	1.08871	38.228	38.6029	0.150623	0
119	41	Y51767	C	C3	0	Y	34	m	20.45	18.54	166	2012-03-17	2	12:00:00	12:15:00.001000	00:15:00.001000	1.28	39.1029	39.9152	0.250841	0
120	42	Y52640	C	C4	1	Y	10	a	27.07	26.48	149	2012-03-15	4	09:07:00	15:52:20.940000	06:45:20.940000	2.1658	36.789	37.2623	0.0808469
121	42	Y52640	C	C4	1	Y	20	a	29.03	28.53	147	2012-03-13	4	09:09:00	16:06:37.988000	06:57:37.988000	1.63448	36.9124	37.357	0.0966436
122	42	Y52640	C	C4	1	Y	25	a	25.73	23.56	151	2012-03-17	2	09:05:00	13:12:45	04:07:45	1.1581	37.7768	37.6121	0.0906407	0
123	42	Y52640	C	C4	1	Y	28	a	25.73	23.56	151	2012-03-17	2	14:09:00	14:42:43	00:33:43	1.1237	37.1594	37.0112	0.122683	0
124	42	Y52640	C	C4	1	Y	31	a	25.73	23.56	151	2012-03-17	2	15:10:00	15:36:02	00:26:02	1.05108	37.1594	37.2829	0.170647	0
125	42	Y52640	C	C4	1	Y	34	a	25.73	23.56	151	2012-03-17	2	16:08:00	16:42:53	00:34:53	1.27688	38.888	38.6411	0.261224	0
126	42	Y52640	C	C4	1	Y	cold		24.82		153	2012-03-19		10:20:57		1900-01-04 01:20:03		26.3
127	43	Y52533	A	A1	0	Y	10	m	26.46	24.98	150	2012-03-14	1	06:00:00	13:01:20.990000	07:01:20.990000	2.52434	37.6901	38.1424	0.091164
128	43	Y52533	A	A1	0	Y	20	m	26.09	24.47	152	2012-03-16	1	05:57:00	12:32:05.111000	06:35:05.111000	1.68939	37.1966	37.5914	0.0982395
129	43	Y52533	A	A1	0	Y	cold		27.17		156	2012-03-20		09:36:30		1900-01-05 03:40:20		29.8
130	44	Y49937	C	C2	0	Y	10	m	24.95	23.48	201	2012-03-14	2	06:00:00	12:24:50.992000	06:24:50.992000	2.3006	37.9031	38.1725	0.0824495
131	44	Y49937	C	C2	0	Y	20	m	23.81	22.53	203	2012-03-16	2	05:57:00	13:00:36.026000	07:03:36.026000	1.63022	37.6544	38.5871	0.0923408
132	44	Y49937	C	C2	0	Y	25	a	23.45	21.39	205	2012-03-18	1	09:18:00	13:31:40	04:13:40	1.05242	37.53	36.8584	0.0839923	0
133	44	Y49937	C	C2	0	Y	28	a	23.45	21.39	205	2012-03-18	1	14:18:00	14:45:22	00:27:22	0.916902	36.162	36.4605	0.112338	0
134	44	Y49937	C	C2	0	Y	31	a	23.45	21.39	205	2012-03-18	1	15:18:00	15:35:20	00:17:20	0.903095	37.0326	38.2762	0.149704	0
135	44	Y49937	C	C2	0	Y	34	a	23.45	21.39	205	2012-03-18	1	15:58:00	16:20:15	00:22:15	0.838774	38.2762	40.0172	0.19615	0
136	44	Y49937	C	C2	0	Y	cold		23.52		207	2012-03-20		11:10:49		1900-01-04 02:33:31		29.1
137	45	Y52096	A	A4	0	Y	10	m	24.82	22.85	160	2012-03-14	3	06:00:00	13:06:20.990000	07:06:20.990000	2.06377	37.4044	39.2231	0.075308
138	45	Y52096	A	A4	0	Y	20	m	25.27	22.91	162	2012-03-16	3	05:57:00	11:32:05.031000	05:35:05.031000	1.6037	38.0315	38.6336	0.0889388
139	45	Y52096	A	A4	0	Y	25	a	25.89	21.89	164	2012-03-18	2	09:18:00	13:39:38	04:21:38	1.29523	37.9061	38.3451	0.100358	0
140	45	Y52096	A	A4	0	Y	28	a	25.89	21.89	164	2012-03-18	2	14:18:00	15:06:59	00:48:59	1.16173	37.9061	38.0106	0.117274	0
141	45	Y52096	A	A4	0	Y	31	a	25.89	21.89	164	2012-03-18	2	15:18:00	15:34:01	00:16:01	2.03176	38.2824	39.4112	0.278996	0.5	1			1
142	45	Y52096	A	A4	0	Y	34	a	25.89	21.89	164	2012-03-18	2	15:58:00	16:19:07	00:21:07	2.36921	43.5502	43.5502	0.248079	1
143	46	Y53414	C	C1	1	Y	10	m	20.51	19.04	120	2012-03-14	4	06:00:00	13:08:50.990000	07:08:50.990000	2.2116	38.5504	38.8987	0.0774632
144	46	Y53414	C	C1	1	Y	20	m	20.35	19.18	122	2012-03-16	4	05:57:00	11:34:35.031000	05:37:35.031000	1.33413	37.9356	37.8331	0.0743846
145	46	Y53414	C	C1	1	Y	25	m	21.22	18.37	124	2012-03-18	2	05:17:00	09:34:09.012000	04:17:09.012000	1.17232	38.3045	38.4069	0.088115	0
146	46	Y53414	C	C1	1	Y	28	m	21.22	18.37	124	2012-03-18	2	10:18:00	10:36:25.009000	00:18:25.009000	1.13909	38.4274	38.5299	0.10924	0
147	46	Y53414	C	C1	1	Y	31	m	21.22	18.37	124	2012-03-18	2	11:18:00	11:31:22	00:13:22	1.08345	38.3045	38.6733	0.148327	0
148	46	Y53414	C	C1	1	Y	34	m	21.22	18.37	124	2012-03-18	2	11:58:00	12:24:58.002000	00:26:58.002000	1.12182	39.2881	39.2881	0.212143	0
149	46	Y53414	C	C1	1	Y	cold		21.53		126	2012-03-20		11:28:49		1900-01-03 00:35:40		26.8
150	47	Y49631	A	A2	1	Y	10	a	25.89	25.03	204	2012-03-14	1	09:04:00	14:41:41.636000	05:37:41.636000	2.27597	37.6633	37.3135	0.082274
151	47	Y49631	A	A2	1	Y	20	a	24.88	23.53	206	2012-03-16	1	09:03:00	16:20:34.014000	07:17:34.014000	1.62942	37.4134	38.7461	0.0935728
152	47	Y49631	A	A2	1	Y	cold		24.58		210	2012-03-20		10:13:51		1900-01-05 03:13:18		29.6
153	48	Y51482	A	A3	0	Y	10	a	21.3	19.32	168	2012-03-14	2	09:04:00	14:18:11.637000	05:14:11.637000	2.36721	38.8291	39.0195	0.0821121
154	48	Y51482	A	A3	0	Y	20	a	22.6	20.86	170	2012-03-16	2	09:03:00	15:31:03.017000	06:28:03.017000	1.38316	37.4326	37.6019	0.0793432
155	48	Y51482	A	A3	0	Y	25	m	23.08	20.28	172	2012-03-18	1	05:17:00	10:00:00.010000	04:43:00.010000	1.15763	37.8135	37.75	0.0903447	0
156	48	Y51482	A	A3	0	Y	28	m	23.08	20.28	172	2012-03-18	1	10:18:00	10:52:13.008000	00:34:13.008000	0.998925	37.6865	37.8135	0.103126	0
157	48	Y51482	A	A3	0	Y	31	m	23.08	20.28	172	2012-03-18	1	11:18:00	11:55:14.004000	00:37:14.004000	1.03341	37.5596	38.1943	0.157542	0
158	48	Y51482	A	A3	0	Y	34	m	23.08	20.28	172	2012-03-18	1	11:58:00	12:26:54.002000	00:28:54.002000	1.06792	38.4482	38.4482	0.240079	0
159	49	Y52222	C	C3	1	Y	10	a	23.64	22.65	158	2012-03-14	3	09:04:00	16:04:41.631000	07:00:41.631000	2.57755	38.8815	38.26	0.0892456
160	49	Y52222	C	C3	1	Y	20	a	23.68	22.82	160	2012-03-16	3	09:03:00	16:25:34	07:22:34	1.70227	38.3843	38.8815	0.0925936
161	49	Y52222	C	C3	1	Y	cold		24.39		164	2012-03-20		10:33:54		1900-01-04 02:23:58		26.5
162	50	Y50684	C	C4	0	Y	10	a	20.97	19.69	183	2012-03-14	4	09:04:00	15:15:11.633000	06:11:11.633000	2.11048	38.4737	38.7841	0.0741205
163	50	Y50684	C	C4	0	Y	20	a	21.64	20.52	185	2012-03-16	4	09:03:00	13:52:03.022000	04:49:03.022000	1.30436	38.722	38.929	0.0696699
164	50	Y50684	C	C4	0	Y	cold		21.1		189	2012-03-20		09:55:14		1900-01-03 19:33:16		27.7
165	51	Y51188	C	C1	0	Y	10	m	18.55	17.18	182	2012-03-21	1	06:05:00	10:15:42.396000	04:10:42.396000	2.00358
166	51	Y51188	C	C1	0	Y	20	m	17.6	16.48	180	2012-03-19	1	06:02:00	13:02:56.014000	07:00:56.014000	1.66582
167	51	Y51188	C	C1	0	Y	25	m	18.78	16.32	184	2012-03-23	1	05:00:00	09:58:29	04:58:29	0.764559				0
168	51	Y51188	C	C1	0	Y	28	m	18.78	16.32	184	2012-03-23	1	10:05:00	11:13:09	01:08:09	1.06097				0
169	51	Y51188	C	C1	0	Y	31	m	18.78	16.32	184	2012-03-23	1	11:05:00	11:25:39.871000	00:20:39.871000	1.10155				0
170	51	Y51188	C	C1	0	Y	34	m	18.78	16.32	184	2012-03-23	1	11:37:00	12:04:32.869000	00:27:32.869000	1.38306				0
171	51	Y51188	C	C1	0	Y	cold		18.94		186	2012-03-25		09:33:20		1900-01-03 04:12:49		29.4
172	52	Y50769	A	A4	0	Y	10	m	30.65	28.13	189	2012-03-21	2	06:05:00	12:28:12.389000	06:23:12.389000	2.88793	37.6045	38.3496	0.104618
173	52	Y50769	A	A4	0	Y	20	m	29.48	28.06	187	2012-03-19	2	06:02:00	12:39:26.016000	06:37:26.016000	1.93594	37.977	37.5631	0.107689
174	52	Y50769	A	A4	0	Y	cold		30.68		193	2012-03-25		10:29:15		1900-01-05 12:42:38		28.6
175	53	Y49489	C	C3	1	Y	10	m	27.04	25.14	212	2012-03-21	3	06:05:00	11:38:42.392000	05:33:42.392000	2.29874	38.6399	37.5082	0.0802635
176	53	Y49489	C	C3	1	Y	20	m	25.71	26.09	210	2012-03-19	3	06:02:00	11:49:56.018000	05:47:56.018000	1.72895	38.0112	37.9106	0.0959934
177	53	Y49489	C	C3	1	Y	25	a	27.11	25.3	214	2012-03-23	2	08:55:00	13:35:37.865000	04:40:37.865000	1.17733	37.3825	37.4873	0.0950803	0.5
178	53	Y49489	C	C3	1	Y	28	a	27.11	25.3	214	2012-03-23	2	13:54:00	14:29:57.861000	00:35:57.861000	0.997988	37.131	37.1729	0.109296	0
179	53	Y49489	C	C3	1	Y	31	a	27.11	25.3	214	2012-03-23	2	14:57:00	15:12:39.859000	00:15:39.859000	1.03894	37.131	37.3196	0.169456	0
180	53	Y49489	C	C3	1	Y	34	a	27.11	25.3	214	2012-03-23	2	15:27:00	15:53:21.857000	00:26:21.857000	1.06145	37.8854	38.0112	0.273186	0
181	53	Y49489	C	C3	1	Y	cold		28.16		216	2012-03-25		10:48:00		1900-01-03 17:30:23		26.8
182	54	Y53344	A	A1	1	Y	10	m	31.47	30.61	130	2012-03-21	4	06:05:00	10:49:12.395000	04:44:12.395000	3.10631	38.3529	38.4026	0.109559
183	54	Y53344	A	A1	1	Y	20	m	33.22	32.35	128	2012-03-19	4	06:02:00	12:44:26.015000	06:42:26.015000	1.97922	36.9871	37.7528	0.116512
184	55	Y50477	A	A2	1	Y	10	a	28.34	26.67	191	2012-03-21	1	09:08:00	15:26:25.014000	06:18:25.014000	2.03735	38.218	37.7808	0.0722003
185	55	Y50477	A	A2	1	Y	20	a	28.99	26.42	189	2012-03-19	1	09:03:00	15:18:01.007000	06:15:01.007000	1.66103	38.4678	38.9674	0.0899421
186	55	Y50477	A	A2	1	Y	25	a	28.02	24.64	193	2012-03-23	1	08:55:00	13:45:15.864000	04:50:15.864000	1.48516	38.3429	38.1764	0.111307	0
187	55	Y50477	A	A2	1	Y	28	a	28.02	24.64	193	2012-03-23	1	13:54:00	14:36:24	00:42:24	1.47578	37.5935	37.9474	0.153831	0
188	55	Y50477	A	A2	1	Y	31	a	28.02	24.64	193	2012-03-23	1	14:57:00	15:23:22	00:26:22	1.58395	38.9674	38.9674	0.198804	0
189	55	Y50477	A	A2	1	Y	34	a	28.02	24.64	193	2012-03-23	1	15:27:00	15:58:05.856000	00:31:05.856000	2.60336	42.9642	42.7144	0.290418	1
190	56	Y50901	C	C2	1	Y	10	a	24.89	24.11	187	2012-03-21	2	09:08:00	14:51:59.016000	05:43:59.016000	2.16743	38.4097	38.6569	0.0762921
191	56	Y50901	C	C2	1	Y	20	a	24.9	24.67	185	2012-03-19	2	09:03:00	15:59:31.004000	06:56:31.004000	1.42652	37.5443	38.2366	0.0813095
192	56	Y50901	C	C2	1	Y	25	m	25.36	23.93	189	2012-03-23	2	05:00:00	10:13:56.876000	05:13:56.876000	1.04618	37.2971	37.4619	0.0850758	0
193	56	Y50901	C	C2	1	Y	28	m	25.36	23.93	189	2012-03-23	2	10:05:00	10:36:45.874000	00:31:45.874000	0.778914	37.4207	37.7297	0.0826813	0
194	56	Y50901	C	C2	1	Y	31	m	25.36	23.93	189	2012-03-23	2	11:05:00	11:25:57	00:20:57	0.812832	38.0388	38.4097	0.115479	0
195	56	Y50901	C	C2	1	Y	34	m	25.36	23.93	189	2012-03-23	2	11:37:00	12:03:45.869000	00:26:45.869000	1.14908	39.5223	39.5223	0.208081	0
196	56	Y50901	C	C2	1	Y	cold		25.44		191	2012-03-25		10:10:31		1900-01-04 20:37:45		28.7
197	57	Y49674	A	A3	0	Y	10	a	30.54	28.02	211	2012-03-21	3	09:08:00	15:44:19.014000	06:36:19.014000	2.13831	38.8497	38.9546	0.0741188
198	57	Y49674	A	A3	0	Y	20	a	30.1	28.06	209	2012-03-19	3	09:03:00	15:36:01.005000	06:33:01.005000	1.78968	38.4722	39.2902	0.0968847
199	57	Y49674	A	A3	0	Y	cold		30.31		215	2012-03-25		09:51:58		1900-01-05 18:57:11		30.2
200	58	Y52065	C	C4	0	Y	10	a	21.76	20.24	168	2012-03-21	4	09:08:00	15:46:49.013000	06:38:49.013000	2.58565	37.8072	38.2884	0.0929848
201	58	Y52065	C	C4	0	Y	20	a	20.81	20.16	166	2012-03-19	4	09:03:00	13:41:31.013000	04:38:31.013000	1.47152	37.8072	37.7026	0.0826361
202	58	Y52065	C	C4	0	Y	cold		21.95		172	2012-03-25		11:25:03		1900-01-03 17:03:57		29.4
203	59	Y51577	C	C4	1	Y	10	m	22.29	20.73	173	2012-03-20	1	06:05:00	12:43:09.024000	06:38:09.024000	2.62491	38.5798	38.5174	0.091845
204	59	Y51577	C	C4	1	Y	20	m	22.62	21.17	175	2012-03-22	1	06:04:00	10:11:21.877000	04:07:21.877000	1.60922	37.3321	38.7877	0.0928462
205	59	Y51577	C	C4	1	Y	25	a	22.01	19.61	177	2012-03-24	2	08:55:00	13:29:32	04:34:32	1.08073	37.956	37.7896	0.0834159	0
206	59	Y51577	C	C4	1	Y	28	a	22.01	19.61	177	2012-03-24	2	14:09:00	14:59:47	00:50:47	1.04204	38.2055	38.3302	0.102106	0
207	59	Y51577	C	C4	1	Y	31	a	22.01	19.61	177	2012-03-24	2	15:08:00	15:39:59	00:31:59	0.889192	37.956	37.956	0.127832	0
208	59	Y51577	C	C4	1	Y	34	a	22.01	19.61	177	2012-03-24	2	15:40:00	15:54:58.642000	00:14:58.642000	1.70973	38.5798	41.3245	0.373323	1				1
209	59	Y51577	C	C4	1	Y	cold		22.69		179	2012-03-26		08:34:17		1900-01-03 16:09:51		25.5
210	60	Y51745	A	A4	1	Y	10	m	32.71	30.33	170	2012-03-20	2	06:05:00	11:27:39.027000	05:22:39.027000	2.59912	38.3239	37.5984	0.0917642
211	60	Y51745	A	A4	1	Y	20	m	31.75	29.92	172	2012-03-22	2	06:04:00	11:44:51.871000	05:40:51.871000	1.91809	37.9486	37.6777	0.106865
212	60	Y51745	A	A4	1	Y	25	m	32.1	28.37	174	2012-03-24	2	05:00:00	09:59:17.663000	04:59:17.663000	1.36832	38.0737	38.0987	0.104662	0
213	60	Y51745	A	A4	1	Y	28	m	32.1	28.37	174	2012-03-24	2	09:59:00	10:50:46.660000	00:51:46.660000	1.26493	37.4483	37.5526	0.133879	0
214	60	Y51745	A	A4	1	Y	31	m	32.1	28.37	174	2012-03-24	2	11:00:00	11:16:20	00:16:20	1.3034	37.3233	37.636	0.206127	0
215	60	Y51745	A	A4	1	Y	34	m	32.1	28.37	174	2012-03-24	2	11:30:00	11:57:17.655000	00:27:17.655000	1.63964	39.6997	39.7622	0.287671	0
216	60	Y51745	A	A4	1	Y	cold		30.13		176	2012-03-26		08:52:52		1900-01-04 11:01:11		26.5
217	61	Y51266	C	C1	1	Y	10	m	19.54	18.63	177	2012-03-20	3	06:05:00	12:22:09.026000	06:17:09.026000	2.25477	38.6969	38.9673	0.078572
218	61	Y51266	C	C1	1	Y	20	m	20.57	19.49	179	2012-03-22	3	06:04:00	10:29:21.876000	04:25:21.876000	1.62298	38.4473	38.3641	0.0879795
219	61	Y51266	C	C1	1	Y	cold		20.68		183	2012-03-26		09:11:52		1900-01-03 04:03:10		27.5
220	62	Y52321	A	A1	0	Y	10	m	23.61	22.35	161	2012-03-20	4	06:05:00	12:37:39.024000	06:32:39.024000	2.15467	36.969	37.5102	0.0798941
221	62	Y52321	A	A1	0	Y	20	m	24.52	21.26	163	2012-03-22	4	06:04:00	10:57:51.874000	04:53:51.874000	1.39224	38.0931	38.4678	0.0769486
222	62	Y52321	A	A1	0	Y	25	a	24.51	21.45	165	2012-03-24	1	08:55:00	13:52:12.649000	04:57:12.649000	1.06846	37.7184	37.9474	0.0840092	0
223	62	Y52321	A	A1	0	Y	28	a	24.51	21.45	165	2012-03-24	1	14:09:00	15:03:06.645000	00:54:06.645000	0.942605	37.5935	37.8017	0.0982546	0
224	62	Y52321	A	A1	0	Y	31	a	24.51	21.45	165	2012-03-24	1	15:08:00	15:26:31	00:18:31	0.870077	37.5935	37.531	0.13196	0
225	62	Y52321	A	A1	0	Y	34	a	24.51	21.45	165	2012-03-24	1	15:40:00	15:55:00	00:15:00	1.12596	38.3429	39.2172	0.259264	0.5
226	62	Y52321	A	A1	0	Y	cold		23.84		167	2012-03-26		09:30:15		1900-01-04 05:23:51		28.9
227	63	Y51600	C	C3	0	Y	10	a	19.98	18.48	172	2012-03-20	1	09:04:00	15:38:42.014000	06:34:42.014000	2.22797	39.0469	39.272	0.0767027
228	63	Y51600	C	C3	0	Y	20	a	19.07	18.48	174	2012-03-22	1	09:07:00	15:55:20.857000	06:48:20.857000	1.33469	38.7967	38.0047	0.0710066
229	63	Y51600	C	C3	0	Y	cold		20.1		178	2012-03-26		10:07:22		1900-01-03 02:19:22		26.1
230	64	Y49560	A	A2	0	Y	10	a	26.28	25.15	210	2012-03-20	2	09:04:00	16:07:14.012000	07:03:14.012000	2.26809	38.5385	39.1156	0.0794746
231	64	Y49560	A	A2	0	Y	20	a	26.44	25.28	212	2012-03-22	2	09:07:00	15:44:50.858000	06:37:50.858000	2.14871	38.4149	38.7859	0.116683
232	64	Y49560	A	A2	0	Y	25	m	26.47		214	2012-03-24	1	05:00:00	09:13:50	04:13:50	1.21679	38.0439	38.4355	0.093284	0
233	64	Y49560	A	A2	0	Y	28	m	26.47		214	2012-03-24	1	09:59:00	10:30:03	00:31:03	1.11664	38.1675	38.0851	0.109824	0
234	64	Y49560	A	A2	0	Y	31	m	26.47		214	2012-03-24	1	11:00:00	11:15:21	00:15:21	2.19037	39.0332	40.5171	0.272665	1	1			1
235	66	Y52627	C	C2	0	Y	10	a	20.25	19.44	154	2012-03-20	4	09:04:00	16:12:14.012000	07:08:14.012000	1.98325	37.9578	38.3311	0.0709373
236	66	Y52627	C	C2	0	Y	20	a	21.08	19.86	156	2012-03-22	4	09:07:00	14:03:20.863000	04:56:20.863000	1.43345	38.3311	38.8703	0.0781976
237	66	Y52627	C	C2	0	Y	cold		23.61		160	2012-03-26		09:48:52		1900-01-03 02:19:24		26.6
238	67	Y52774	C	C4	1	Y	10	m	28.71	26.57	158	2012-03-27	1	06:56:00	12:23:37.541000	05:27:37.541000	2.76226	38.14	38.1191	0.0981616
239	67	Y52774	C	C4	1	Y	20	m	28.22	26.84	156	2012-03-25	1	06:59:00	12:11:53.018000	05:12:53.018000	1.67928	38.391	37.9643	0.0913104
240	68	Y53641	A	A2	0	Y	10	m	21.11	19.44	98	2012-03-27	2	06:56:00	11:47:07.543000	04:51:07.543000	2.35441	39.1532	37.8344	0.0807597
241	68	Y53641	A	A2	0	Y	20	m	22.36	19.89	96	2012-03-25	2	06:59:00	12:01:23.019000	05:02:23.019000	1.3946	38.906	38.8822	0.0737652
242	69	Y53453	A	A3	1	Y	10	m	27.37	25.63	131	2012-03-27	3	06:56:00	11:10:37.545000	04:14:37.545000	2.74075	38.1631	38.288	0.0973172
243	69	Y53453	A	A3	1	Y	20	m	26.57	25.34	129	2012-03-25	3	06:59:00	11:37:53.020000	04:38:53.020000	1.74809	37.9132	38.2047	0.0975866
244	69	Y53453	A	A3	1	Y	cold		28.24		137	2012-04-02		15:01:27		1900-01-04 19:31:54		29.9
245	70	Y50954	C	C2	0	Y	10	m	26.56	25.87	193	2012-03-27	4	06:56:00	13:49:07.535000	06:53:07.535000	2.37338	38.5176	38.4559	0.083225
246	70	Y50954	C	C2	0	Y	20	m	28.03	28.24	191	2012-03-25	4	06:59:00	12:06:23.019000	05:07:23.019000	1.61362	37.6533	37.5298	0.091406
247	70	Y50954	C	C2	0	Y	25	a	25.16	23.49	195	2012-03-29	2	09:58:00	14:36:46	04:38:46	0.975347	38.888	39.2996	0.0702292	0
248	70	Y50954	C	C2	0	Y	28	a	25.16	23.49	195	2012-03-29	2	14:48:00	15:05:07	00:17:07	0.909708	40.3698	39.8347	0.073543	0		1	1	1
249	70	Y50954	C	C2	0	Y	31	a	25.16	23.49	195	2012-03-29	2	15:46:00	16:08:28	00:22:28	1.14029	38.2707	38.1472	0.156834	0.5
250	70	Y50954	C	C2	0	Y	34	a	25.16	23.49	195	2012-03-29	2	16:16:00	16:38:25	00:22:25	1.14575	38.1472	37.2829	0.276272	0.5
251	70	Y50954	C	C2	0	Y	cold		25.26		199	2012-04-02		13:04:25		1900-01-04 23:16:48		29.5
252	71	Y53515	C	C3	0	Y	10	a	20.26	19.09	121	2012-03-27	1	10:06:00	17:45:59.522000	07:39:59.522000	2.04322
253	71	Y53515	C	C3	0	Y	20	a	19.71	19.45	119	2012-03-25	1	10:05:00	16:24:55.004000	06:19:55.004000	1.41698
254	71	Y53515	C	C3	0	Y	cold		19.88		127	2012-04-02		13:22:54		1900-01-03 11:24:19		27.4
255	72	Y50959	A	A1	0	Y	10	a	18.78	17.34	192	2012-03-27	2	10:06:00	16:17:30.528000	06:11:30.528000	2.17202	38.6467	38.9221	0.0758208
256	72	Y50959	A	A1	0	Y	20	a	19.91	18.69	190	2012-03-25	2	10:05:00	17:06:25.002000	07:01:25.002000	1.25681	39.2727	39.4604	0.0652121
257	73	Y49518	A	A4	1	Y	20	a	31.56	28.57	216	2012-03-25	3	10:05:00	14:45:55.009000	04:40:55.009000	2.0791	38.478	38.4155	0.112518
258	73	Y49518	A	A4	1	Y	cold		31.26		224	2012-04-02		12:46:24		1900-01-05 19:43:57		30.5
259	74	Y51394	C	C1	1	Y	10	a	20.66	18.58	182	2012-03-27	4	10:06:00	16:48:30.526000	06:42:30.526000	2.38244	38.8523	39.2857	0.0825736
260	74	Y51394	C	C1	1	Y	20	a	19.94	19.04	180	2012-03-25	4	10:05:00	17:37:25	07:32:25	1.27506	39.1	39.4962	0.0667572
261	74	Y51394	C	C1	1	Y	cold		21.54		188	2012-04-02		13:59:36		1900-01-03 14:14:45		28.6
262	75	Y51662	C	C1	0	Y	10	m	22.38	20.69	177	2012-03-26	1	06:52:00	13:16:00.013000	06:24:00.013000	2.20789	39.505	39.3998	0.0748308
263	75	Y51662	C	C1	0	Y	20	m	21.89	20.88	179	2012-03-28	1	07:03:00	12:51:53.747000	05:48:53.747000	1.40149	38.8737	38.9579	0.0742559
264	75	Y51662	C	C1	0	Y	25	a	23.51	21.39	181	2012-03-30	2	10:08:00	14:56:40	04:48:40	1.28326	38.3687	38.2845	0.0959896	0
265	75	Y51662	C	C1	0	Y	28	a	23.51	21.39	181	2012-03-30	2	15:00:00	15:22:59	00:22:59	1.1491	39.2525	38.7475	0.102119	0
266	75	Y51662	C	C1	0	Y	31	a	23.51	21.39	181	2012-03-30	2	15:30:00	15:56:46	00:26:46	1.13	38.4949	38.2424	0.150768	0
267	75	Y51662	C	C1	0	Y	cold		22.48		184	2012-04-02		14:42:29		1900-01-04 17:57:27		28.4
268	76	Y51996	A	A4	0	Y	10	m	25.65	23.62	173	2012-03-26	2	06:52:00	12:00:30.018000	05:08:30.018000	2.61765	38.5249	39.3954	0.0917673
269	76	Y51996	A	A4	0	Y	20	m	27.36	24.88	175	2012-03-28	2	07:03:00	13:46:23.745000	06:43:23.745000	1.63652	38.4005	39.1716	0.0889386
270	76	Y51996	A	A4	0	Y	cold		26.8		180	2012-04-02		15:37:35		1900-01-04 23:18:39		29.4
271	77	Y52763	A	A1	1	Y	10	m	25.98	24.1	157	2012-03-26	3	06:52:00	12:42:00.015000	05:50:00.015000	2.36432	38.0315	38.0524	0.0843451
272	77	Y52763	A	A1	1	Y	20	m	26.29	24.4	159	2012-03-28	3	07:03:00	11:51:53.750000	04:48:53.750000	1.76471	37.5298	37.7598	0.100669
273	77	Y52763	A	A1	1	Y	cold		25.38		164	2012-04-02		16:14:02		1900-01-05 03:11:32		30.2
274	78	Y53514	C	C3	0	Y	10	m	21.79	20.72	121	2012-03-26	4	06:52:00	11:13:30.020000	04:21:30.020000	2.22717	39.6569	39.2881	0.0750979
275	78	Y53514	C	C3	0	Y	20	m	21.74	21.29	123	2012-03-28	4	07:03:00	13:25:23.746000	06:22:23.746000	1.2969	39.1651	37.6487	0.0676697
276	78	Y53514	C	C3	0	Y	25	m	22.03	20.37	125	2012-03-30	1	06:05:00	11:05:03.005000	05:00:03.005000	1.62166	37.4438	38.5299	0.130319	1				1
277	78	Y53514	C	C3	0	Y	28	m	22.03	20.37	125	2012-03-30	1	11:01:00	12:06:46	01:05:46	1.0265	37.8127	37.5053	0.10461	0
278	78	Y53514	C	C3	0	Y	31	m	22.03	20.37	125	2012-03-30	1	12:02:00	12:23:14	00:21:14	0.918065	38.5504	38.7963	0.121592	0
279	78	Y53514	C	C3	0	Y	34	m	22.03	20.37	125	2012-03-30	1	12:34:00	13:00:08	00:26:08	0.946343	38.3045	38.3045	0.219852	0
280	78	Y53514	C	C3	0	Y	cold		22.83		128	2012-04-02		15:55:44		1900-01-04 13:51:19		31.2
281	79	Y51240	A	A3	0	Y	10	a	29.1	26.09	184	2012-03-26	1	10:02:00	14:41:30.009000	04:39:30.009000	2.45126	39.0829	39.1845	0.0842852
282	79	Y51240	A	A3	0	Y	20	a	29.93	26.53	186	2012-03-28	1	10:03:00	17:04:16.776000	07:01:16.776000	1.81749	38.0673	38.7867	0.100595
283	79	Y51240	A	A3	0	Y	25	a	29.04	26.99	188	2012-03-30	1	10:08:00	14:49:12	04:41:12	1.30866	38.4482	38.3636	0.0973114	1
284	79	Y51240	A	A3	0	Y	28	a	29.04	26.99	188	2012-03-30	1	15:00:00	15:29:37	00:29:37	1.3631	39.0829	38.5963	0.122991	1
285	79	Y51240	A	A3	0	Y	31	a	29.04	26.99	188	2012-03-30	1	15:30:00	16:04:03	00:34:03	1.4262	37.9404	38.1943	0.205493	1
286	79	Y51240	A	A3	0	Y	cold		28.09		191	2012-04-02		13:41:11		1900-01-05 09:42:18		29.4
287	80	Y51667	C	C2	1	Y	10	a	28.89	27.55	177	2012-03-26	2	10:02:00	17:07:00	07:05:00	2.56284	37.4433	38.5742	0.0933864
288	80	Y51667	C	C2	1	Y	20	a	28.67	27.4	179	2012-03-28	2	10:03:00	16:01:46.779000	05:58:46.779000	1.63591	37.32	38.0807	0.0944524
289	80	Y51667	C	C2	1	Y	cold		28.51		184	2012-04-02		16:51:10		1900-01-04 14:35:37		27.8
290	81	Y53011	C	C4	0	Y	10	a	20.95	19.68	150	2012-03-26	3	10:02:00	16:30:30	06:28:30	2.06172	38.4737	38.5565	0.0724079
291	81	Y53011	C	C4	0	Y	20	a	21.4	20.6	152	2012-03-28	3	10:03:00	17:22:16.775000	07:19:16.775000	1.17792	39.0945	37.4389	0.0616889
292	81	Y53011	C	C4	0	Y	25	m	21.66	19.07	154	2012-03-30	2	06:05:00	10:52:49.005000	04:47:49.005000	1.64351	39.3429	39.3843	0.114587	0	1			1
293	81	Y53011	C	C4	0	Y	28	m	21.66	19.07	154	2012-03-30	2	11:01:00	11:57:01.002000	00:56:01.002000	1.53911	39.3429	39.4174	0.135689	0	1			1
294	81	Y53011	C	C4	0	Y	31	m	21.66	19.07	154	2012-03-30	2	12:02:00	12:31:45	00:29:45	1.29778	39.3429	39.3429	0.155555	0
295	81	Y53011	C	C4	0	Y	34	m	21.66	19.07	154	2012-03-30	2	12:34:00	12:55:27	00:21:27	1.20542	38.5979	38.4737	0.262171	0
296	81	Y53011	C	C4	0	Y	cold		21.88		157	2012-04-02		15:19:41		1900-01-03 14:38:40		29.3
297	82	Y53493	A	A2	1	Y	10	a	29.03	26.7	122	2012-03-26	4	10:02:00	17:25:00	07:23:00	2.52972	38.3843	38.0612	0.089124
298	82	Y53493	A	A2	1	Y	20	a	28.82	27.79	124	2012-03-28	4	10:03:00	16:06:46.779000	06:03:46.779000	1.5923	37.7629	37.4729	0.0896418
299	82	Y53493	A	A2	1	Y	cold		28.3		129	2012-04-02		16:32:12		1900-01-04 23:43:17		29.7
300	83	Z55851	A	A4	1	Z	10	m	31.91	29.81	106	2012-07-27	1	06:51:00	12:26:04.755000	05:35:04.755000	2.78968	36.7994	37.026	0.104095
301	83	Z55851	A	A4	1	Z	20	m	31.93	28.29	104	2012-07-25	1	06:55:00	11:51:23.662000	04:56:23.662000	1.85663	36.7994	37.0466	0.110518
302	83	Z55851	A	A4	1	Z	25	m	31.3	27.4	108	2012-07-29	1	05:55:00	10:07:39.985000	04:12:39.985000	1.90947	38.6534	38.4268	0.139853	0	1			1
303	83	Z55851	A	A4	1	Z	28	m	31.3	27.4	108	2012-07-29	1	11:02:00	12:08:58.979000	01:06:58.979000	1.53218	38.5298	38.3238	0.145509	0
304	83	Z55851	A	A4	1	Z	31	m	31.3	27.4	108	2012-07-29	1	12:02:00	12:24:00	00:22:00	2.20859	39.0242	39.5186	0.275241	1	1
305	83	Z55851	A	A4	1	Z	34	m	31.3	27.4	108	2012-07-29	1	12:33:00	12:49:18.976000	00:16:18.976000	1.83843	40.631	41.4344	0.277248	0
306	83	Z55851	A	A4	1	Z	cold		31.9		110	2012-07-31		09:58:00		1900-01-05 07:31:28
307	84	Z55702	C	C1	0	Z	10	m	18.34	16.93	111	2012-07-27	2	06:51:00	11:10:34.759000	04:19:34.759000	1.89263	38.6467	39.1725	0.0660679
308	84	Z55702	C	C1	0	Z	20	m	17.02	16.33	109	2012-07-25	2	06:55:00	11:27:57.665000	04:32:57.665000	1.26374	38.6467	38.3546	0.0677727
309	84	Z55702	C	C1	0	Z	25	m	17.9	16.3	113	2012-07-29	2	05:55:00	10:15:41.985000	04:20:41.985000	0.901839	38.5215	38.0834	0.0666965	0
310	84	Z55702	C	C1	0	Z	28	m	17.9	16.3	113	2012-07-29	2	11:02:00	11:27:01.981000	00:25:01.981000	0.904357	38.5215	38.7928	0.0859529	0
311	84	Z55702	C	C1	0	Z	31	m	17.9	16.3	113	2012-07-29	2	12:02:00	12:26:25	00:24:25	0.788926	38.7719	38.3964	0.10151	0
312	84	Z55702	C	C1	0	Z	34	m	17.9	16.3	113	2012-07-29	2	12:33:00	12:51:13.976000	00:18:13.976000	0.822308	38.7719	39.1475	0.172322	0
313	84	Z55702	C	C1	0	Z	cold		18.8		115	2012-07-31		09:59:00		1900-01-03 19:12:29
314	85	Z54577	A	A2	0	Z	10	m	20.03	18.81	128	2012-07-27	3	06:51:00	11:26:04.758000	04:35:04.758000	2.34364	38.6569	38.6363	0.0817828
315	85	Z54577	A	A2	0	Z	20	m	19.47	17.63	126	2012-07-25	3	06:55:00	12:48:23.660000	05:53:23.660000	1.28295	38.2861	39.102	0.0701601
316	85	Z54577	A	A2	0	Z	cold		21.6		132	2012-07-31		10:18:00		1900-01-04 23:10:38
317	86	Z55625	C	C2	1	Z	10	m	24.21	22.52	112	2012-07-27	4	06:51:00	13:25:34.752000	06:34:34.752000	2.60118
318	86	Z55625	C	C2	1	Z	20	m	23.69	22.18	110	2012-07-25	4	06:55:00	11:32:57.665000	04:37:57.665000	1.69736
319	86	Z55625	C	C2	1	Z	cold		25.3		116	2012-07-31		10:19:00		1900-01-04 22:45:44
320	87	Z54929	A	A3	0	Z	10	a	24.41	22.81	124	2012-07-27	1	10:04:00	14:41:13.277000	04:37:13.277000	2.33504	38.1983	38.4892	0.0828078
321	87	Z54929	A	A3	0	Z	20	a	23.96	21.74	122	2012-07-25	1	10:10:00	16:56:18.648000	06:46:18.648000	1.42047	38.0736	38.9879	0.0785936
322	87	Z54929	A	A3	0	Z	25	a	25.1	22	126	2012-07-29	1	09:58:00	15:06:45.969000	05:08:45.969000	1.25598	37.2009	37.6747	0.102942	0
323	87	Z54929	A	A3	0	Z	28	a	25.1	22	126	2012-07-29	1	15:02:00	15:30:29	00:28:29	1.1554	36.9515	37.2425	0.129072	0
324	87	Z54929	A	A3	0	Z	31	a	25.1	22	126	2012-07-29	1	16:02:00	16:23:29	00:21:29	1.05979	37.3256	37.5749	0.16754	0
325	87	Z54929	A	A3	0	Z	34	a	25.1	22	126	2012-07-29	1	16:31:00	16:59:25	00:28:25	1.1084	38.4476	38.4476	0.249209	0
326	87	Z54929	A	A3	0	Z	cold		25		128	2012-07-31		10:38:00		1900-01-04 21:27:08
327	88	Z55266	A	A1	1	Z	10	a	26.98	25.01	121	2012-07-27	2	10:04:00	14:43:43.345000	04:39:43.345000	2.88038	38.5799	38.6795	0.100783
328	88	Z55266	A	A1	1	Z	20	a	26.51	25.25	119	2012-07-25	2	10:10:00	15:53:48.652000	05:43:48.652000	1.59864	37.5846	38.2689	0.0909116
329	88	Z55266	A	A1	1	Z	cold		28		125	2012-07-31		10:39:00		1900-01-05 12:49:32
330	89	Z55671	C	C4	0	Z	10	a	18.94	18.53	111	2012-07-27	3	10:04:00	14:33:13.306000	04:29:13.306000	2.1259	38.4678	38.5094	0.0746774
331	89	Z55671	C	C4	0	Z	20	a	19.81	19.53	109	2012-07-25	3	10:10:00	16:09:18.646000	05:59:18.646000	1.3605	37.7184	38.0431	0.0767847
332	89	Z55671	C	C4	0	Z	cold		18.7		115	2012-07-31		10:57:00		1900-01-03 16:41:20
333	90	Z55667	C	C3	1	Z	20	a	22.83	21.76	109	2012-07-25	4	10:10:00	17:03:48.646000	06:53:48.646000	1.7196	37.8563	37.8563	0.0963021
334	90	Z55667	C	C3	1	Z	25	a	24.3	19.8	113	2012-07-29	2	09:58:00	14:04:00.972000	04:06:00.972000	1.34363	39.2221	38.8082	0.0944749	0
335	90	Z55667	C	C3	1	Z	28	a	24.3	19.8	113	2012-07-29	2	15:02:00	15:49:45.966000	00:47:45.966000	1.33198	38.4771	38.5268	0.127133	0
336	90	Z55667	C	C3	1	Z	31	a	24.3	19.8	113	2012-07-29	2	16:02:00	16:18:55	00:16:55	1.12747	38.4771	38.2288	0.150789	0
337	90	Z55667	C	C3	1	Z	34	a	24.3	19.8	113	2012-07-29	2	16:31:00	16:57:04.962000	00:26:04.962000	0.902681	38.2288	38.2288	0.213462	0
338	90	Z55667	C	C3	1	Z	cold		23		115	2012-07-31		10:59:00		1900-01-02 19:01:05
339	91	Z54676	A	A1	0	Z	10	m	22.92	21.72	124	2012-07-26	1	06:51:00	13:14:59.190000	06:23:59.190000	2.15441
340	91	Z54676	A	A1	0	Z	20	m	22.96	21.75	126	2012-07-28	1	06:46:00	13:36:32.011000	06:50:32.011000	1.61048
341	91	Z54676	A	A1	0	Z	25	m	23.7	20.4	128	2012-07-30	1	05:50:00	10:48:28	04:58:28	1.42735				0
342	91	Z54676	A	A1	0	Z	28	m	23.7	20.4	128	2012-07-30	1	11:04:00	11:46:36	00:42:36	1.2376				0
343	91	Z54676	A	A1	0	Z	31	m	23.7	20.4	128	2012-07-30	1	12:05:00	12:29:19	00:24:19	1.26167				0
344	91	Z54676	A	A1	0	Z	34	m	23.7	20.4	128	2012-07-30	1	12:35:00	12:51:18	00:16:18	1.39528				0
345	91	Z54676	A	A1	0	Z	cold		24.3		130	2012-08-01		10:06:00		1900-01-04 04:23:33		29.1
346	92	Z55839	C	C4	1	Z	10	m	25.48	24.73	106	2012-07-26	2	06:51:00	12:51:29.191000	06:00:29.191000	2.26746	38.2762	38.6493	0.0801898
347	92	Z55839	C	C4	1	Z	20	m	25.78	23.99	108	2012-07-28	2	06:46:00	11:03:02.019000	04:17:02.019000	1.50206	38.2762	37.7995	0.0821867
348	92	Z55839	C	C4	1	Z	25	m	25.2	23.8	110	2012-07-30	2	05:50:00	10:34:06	04:44:06	1.06889	37.2813	37.7165	0.0870344	0
349	92	Z55839	C	C4	1	Z	28	m	25.2	23.8	110	2012-07-30	2	11:04:00	11:59:48	00:55:48	0.995915	37.4056	37.4305	0.105885	0
350	92	Z55839	C	C4	1	Z	31	m	25.2	23.8	110	2012-07-30	2	12:05:00	12:28:29	00:23:29	0.980779	37.4056	37.2813	0.153112	0
351	92	Z55839	C	C4	1	Z	34	m	25.2	23.8	110	2012-07-30	2	12:35:00	12:52:41	00:17:41	1.07653	38.0275	38.898	0.267299	0
352	92	Z55839	C	C4	1	Z	cold		25.4		112	2012-08-01		10:05:00		1900-01-03 22:59:27		27.5
353	93	Z53931	A	A3	1	Z	10	m	26.13	24.94	143	2012-07-26	3	06:51:00	12:40:59.192000	05:49:59.192000	2.22561	38.9704	38.6393	0.0768234
354	93	Z53931	A	A3	1	Z	20	m	26.67	25	145	2012-07-28	3	06:46:00	11:18:32.019000	04:32:32.019000	1.55583	37.4803	37.5631	0.0890048
355	93	Z53931	A	A3	1	Z	cold		27.9		149	2012-08-01		10:25:00		1900-01-05 10:12:12		30.2
356	94	Z55754	C	C3	0	Z	10	m	20.09	19.14	108	2012-07-26	4	06:51:00	11:38:29.195000	04:47:29.195000	2.10407	37.9213	38.3173	0.0753571
357	94	Z55754	C	C3	0	Z	20	m	20.1	19.83	110	2012-07-28	4	06:46:00	12:52:02.014000	06:06:02.014000	1.35669	37.1709	38.3382	0.0790108
358	94	Z55754	C	C3	0	Z	cold		20.9		114	2012-08-01		10:27:00		1900-01-03 05:27:40		26.6
359	95	Z55058	A	A2	1	Z	10	a	28.01	26.77	121	2012-07-26	1	10:09:00	15:30:52.182000	05:21:52.182000	2.4633	38.2704	37.9157	0.0871334
360	95	Z55058	A	A2	1	Z	20	a	28.63	26.51	123	2012-07-28	1	10:05:00	14:49:37.008000	04:44:37.008000	1.91509	38.02	38.2704	0.106276
361	95	Z55058	A	A2	1	Z	25	a	28.6	25.2	125	2012-07-30	1	09:56:00	15:06:08	05:10:08	1.25663	37.6444	37.7696	0.0993826	0
362	95	Z55058	A	A2	1	Z	28	a	28.6	25.2	125	2012-07-30	1	15:00:00	16:03:05	01:03:05	1.25436	37.7696	38.7713	0.128394	0
363	95	Z55058	A	A2	1	Z	31	a	28.6	25.2	125	2012-07-30	1	16:00:00	16:16:00	00:16:00	2.08442	37.8948	40.1486	0.302317	1
364	95	Z55058	A	A2	1	Z	34	a	28.6	25.2	125	2012-07-30	1	16:30:00	16:57:42	00:27:42	1.70494	42.2772	42.2772	0.205979	1
365	96	Z55209	C	C2	0	Z	10	a	22.86	21.56	120	2012-07-26	2	10:09:00	15:20:22.182000	05:11:22.182000	2.11818	37.4134	37.0386	0.0772678
366	96	Z55209	C	C2	0	Z	20	a	22.97	21.75	122	2012-07-28	2	10:05:00	14:52:07.008000	04:47:07.008000	1.46085	37.4134	37.4967	0.0838921
367	96	Z55209	C	C2	0	Z	25	a	22.9	20.5	124	2012-07-30	2	09:56:00	14:32:46	04:36:46	1.09153	37.7882	37.9548	0.0853546	0
368	96	Z55209	C	C2	0	Z	28	a	22.9	20.5	124	2012-07-30	2	15:00:00	15:46:57	00:46:57	1.05856	37.7882	37.8507	0.108146	0
369	96	Z55209	C	C2	0	Z	31	a	22.9	20.5	124	2012-07-30	2	16:00:00	16:19:39	00:19:39	1.02272	38.288	38.288	0.140329	0
370	96	Z55209	C	C2	0	Z	34	a	22.9	20.5	124	2012-07-30	2	16:30:00	16:50:29	00:20:29	1.12384	39.1626	40.0371	0.21769	0
371	96	Z55209	C	C2	0	Z	cold		23.2		126	2012-08-01		10:46:00		1900-01-03 22:37:32		28.5
372	97	Z55075	A	A4	0	Z	10	a	24.82	23.25	121	2012-07-26	3	10:09:00	16:14:52.180000	06:05:52.180000	2.40454	37.634	37.4873	0.087014
373	97	Z55075	A	A4	0	Z	20	a	25.13	22.99	123	2012-07-28	3	10:05:00	15:59:37.002000	05:54:37.002000	1.90989	38.3884	38.841	0.103864
374	97	Z55075	A	A4	0	Z	cold		25.8		127	2012-08-01		10:47:00		1900-01-05 14:56:21		30.8
375	98	Z56871	C	C1	1	Z	10	a	18.61	18.11	92	2012-07-26	4	10:09:00	14:46:22.184000	04:37:22.184000	2.13729	38.2332	38.1713	0.0757013
376	98	Z56871	C	C1	1	Z	20	a	19.71	18.8	94	2012-07-28	4	10:05:00	16:28:07.002000	06:23:07.002000	1.38226	37.6141	37.7379	0.0784747
377	98	Z56871	C	C1	1	Z	cold		20.3		98	2012-08-01		11:06:00		1900-01-03 03:39:15		28.1
378	99	Z56631	A	A1	0	Z	10	m	25.62	23.37	104	2012-08-02	1	06:56:00	12:52:30.856000	05:56:30.856000	2.48158	37.9356	38.7471	0.0888322
379	99	Z56631	A	A1	0	Z	20	m	26.29	23.7	102	2012-07-31	1	06:48:00	12:21:58.823000	05:33:58.823000	1.62761	36.7061	37.3209	0.0974258
380	99	Z56631	A	A1	0	Z	cold		25.7		108	2012-08-06		11:01:00		1900-01-05 06:47:32		29.6
381	100	Z56557	A	A3	1	Z	10	m	25.57	24.18	105	2012-08-02	2	06:56:00	12:42:00.859000	05:46:00.859000	2.18005	38.0807	38.0599	0.0776351
382	100	Z56557	A	A3	1	Z	20	m	25.12	24.79	103	2012-07-31	2	06:48:00	12:11:28.822000	05:23:28.822000	1.4739	37.4569	37.5817	0.0844308
383	100	Z56557	A	A3	1	Z	25	m	25.8	23.4	107	2012-08-04	1	05:53:00	10:30:36.944000	04:37:36.944000	1.01916	37.2074	37.3114	0.0834874	0
384	100	Z56557	A	A3	1	Z	28	m	25.8	23.4	107	2012-08-04	1	11:00:00	11:41:04.940000	00:41:04.940000	1.08951	38.0807	37.9144	0.108078	0
385	100	Z56557	A	A3	1	Z	31	m	25.8	23.4	107	2012-08-04	1	12:00:00	12:29:20.937000	00:29:20.937000	1.09422	37.8312	37.8312	0.16018	0
386	100	Z56557	A	A3	1	Z	34	m	25.8	23.4	107	2012-08-04	1	12:30:00	12:52:15.936000	00:22:15.936000	1.13549	38.455	38.8293	0.254878	0
387	100	Z56557	A	A3	1	Z	cold		26.4		109	2012-08-06		09:55:00		1900-01-04 19:43:39		28.9
388	101	Z55665	C	C3	0	Z	10	m	25.77	23.99	117	2012-08-02	3	06:56:00	11:52:30.861000	04:56:30.861000	2.40579	37.7768	37.9414	0.0866117
389	101	Z55665	C	C3	0	Z	20	m	25.86	24.73	115	2012-07-31	3	06:48:00	13:31:58.817000	06:43:58.817000	1.56435	37.4064	37.7974	0.0898721
390	101	Z55665	C	C3	0	Z	25	m	26.1	23.1	119	2012-08-04	2	05:53:00	10:57:47.942000	05:04:47.942000	1.25791	37.5298	37.9208	0.100393	0
391	101	Z55665	C	C3	0	Z	28	m	26.1	23.1	119	2012-08-04	2	11:00:00	12:04:38.939000	01:04:38.939000	1.10653	37.1594	37.3652	0.120809	0
392	101	Z55665	C	C3	0	Z	31	m	26.1	23.1	119	2012-08-04	2	12:00:00	12:25:06	00:25:06	1.05176	37.1594	37.4064	0.170756	0
393	101	Z55665	C	C3	0	Z	34	m	26.1	23.1	119	2012-08-04	2	12:30:00	12:57:19	00:27:19	1.17607	38.6411	38.6411	0.253404	0
394	101	Z55665	C	C3	0	Z	cold		26.8		121	2012-08-06		11:22:00		1900-01-04 12:20:00		29.6
395	102	Z55925	C	C4	1	Z	10	m	30.59	29.28	110	2012-08-02	4	06:56:00	13:00:00.857000	06:04:00.857000	2.88868	37.6646	38.4571	0.104418
396	102	Z55925	C	C4	1	Z	20	m	31.39	30.34	108	2012-07-31	4	06:48:00	11:24:30.824000	04:36:30.824000	2.20274	39.0242	38.6029	0.115786
397	102	Z55925	C	C4	1	Z	cold		31		114	2012-08-06		10:16:00		1900-01-05 03:12:44		29.5
398	103	Z55905	A	A2	1	Z	10	a	29.42	27.5	111	2012-08-02	1	10:02:00	15:33:34.930000	05:31:34.930000	2.90006	37.8236	38.0529	0.10423
399	103	Z55905	A	A2	1	Z	20	a	28.57	27.02	109	2012-07-31	1	10:00:00	16:20:37.807000	06:20:37.807000	1.81238	38.574	38.4281	0.0975761
400	103	Z55905	A	A2	1	Z	cold		27.7		115	2012-08-06		11:44:00		1900-01-05 02:18:18		28.1
401	104	Z56223	A	A4	0	Z	10	a	21.34	20.26	107	2012-08-02	2	10:02:00	16:28:04.927000	06:26:04.927000	1.99847	38.4078	38.5541	0.0703492
402	104	Z56223	A	A4	0	Z	20	a	21.02	19.96	105	2012-07-31	2	10:00:00	14:13:07.816000	04:13:07.816000	1.42476	38.6587	37.9061	0.0763595
403	104	Z56223	A	A4	0	Z	25	a	21.3	18.9	109	2012-08-04	1	09:55:00	14:43:21.930000	04:48:21.930000	1.15609	38.4078	38.1779	0.0862253	0
404	104	Z56223	A	A4	0	Z	28	a	21.3	18.9	109	2012-08-04	1	14:58:00	15:36:16.927000	00:38:16.927000	1.08163	37.9061	37.927	0.109188	0
405	104	Z56223	A	A4	0	Z	31	a	21.3	18.9	109	2012-08-04	1	15:59:00	16:27:41	00:28:41	0.983185	39.1604	39.1604	0.120483	0
406	104	Z56223	A	A4	0	Z	34	a	21.3	18.9	109	2012-08-04	1	16:30:00	16:55:43.922000	00:25:43.922000	1.06898	39.4112	39.0349	0.197549	0
407	104	Z56223	A	A4	0	Z	cold		20.9		111	2012-08-06		11:59:00		1900-01-04 01:38:47		27.9
408	105	Z56885	C	C1	1	Z	10	a	18.19	16.82	98	2012-08-02	3	10:02:00	14:33:34.934000	04:31:34.934000	2.00363	38.0602	38.2658	0.0714047
409	105	Z56885	C	C1	1	Z	20	a	18.1	17.09	96	2012-07-31	3	10:00:00	15:33:37.811000	05:33:37.811000	1.08589	37.4433	37.4845	0.0622523
410	105	Z56885	C	C1	1	Z	25	a	17.7	16.2	100	2012-08-04	2	09:55:00	15:01:45.928000	05:06:45.928000	0.892497	37.1966	37.3817	0.0731758	0
411	105	Z56885	C	C1	1	Z	28	a	17.7	16.2	100	2012-08-04	2	14:58:00	15:42:40.926000	00:44:40.926000	0.81576	37.4433	37.4228	0.0863847	0
412	105	Z56885	C	C1	1	Z	31	a	17.7	16.2	100	2012-08-04	2	15:59:00	16:25:13.924000	00:26:13.924000	0.729754	37.4433	37.4433	0.113257	0
413	105	Z56885	C	C1	1	Z	34	a	17.7	16.2	100	2012-08-04	2	16:30:00	16:45:42	00:15:42	0.843721	37.6901	38.3069	0.228647	0
414	105	Z56885	C	C1	1	Z	cold		18		102	2012-08-06		12:03:00		1900-01-03 10:15:33		29.4
415	106	Z56911	C	C2	0	Z	10	a	20.67	19.53	98	2012-08-02	4	10:02:00	14:23:04.936000	04:21:04.936000	2.50166	37.7932	38.1435	0.0900097
416	106	Z56911	C	C2	0	Z	20	a	20.98	19.9	96	2012-07-31	4	10:00:00	14:44:07.815000	04:44:07.815000	1.56127	38.0405	38.1229	0.0865426
417	106	Z56911	C	C2	0	Z	cold		20.2		102	2012-08-06		12:23:00		1900-01-03 20:13:17		28.7
418	107	Z55741	A	A2	0	Z	10	m	21.72	20.74	115	2012-08-01	1	06:53:00	13:16:34.218000	06:23:34.218000	2.22989	39.5647	39.4894	0.0754241
419	107	Z55741	A	A2	0	Z	20	m	22.03	20.96	117	2012-08-03	1	06:52:00	12:37:13.360000	05:45:13.360000	1.50749	38.8115	39.3346	0.0801365
420	107	Z55741	A	A2	0	Z	25	m	22.7	20	119	2012-08-05	1	05:51:00	2012-08-05 10:01:39	2012-08-05 04:10:39	1.33094	39.5647	38.2257	0.0913813	0
421	107	Z55741	A	A2	0	Z	28	m	22.7	20	119	2012-08-05	1	10:58:00	11:24:03	00:26:03	1.13972	38.686	39.0877	0.106655	0
422	107	Z55741	A	A2	0	Z	31	m	22.7	20	119	2012-08-05	1	11:58:00	12:26:24	00:28:24	1.06139	38.8115	38.9998	0.135875	0
423	107	Z55741	A	A2	0	Z	34	m	22.7	20	119	2012-08-05	1	12:29:00	12:45:34	00:16:34	1.03535	38.3093	37.6817	0.240256	0
424	107	Z55741	A	A2	0	Z	cold		23		121	2012-08-07		07:25:00		1900-01-04 10:56:47		28.4
425	108	Z55827	A	A4	1	Z	10	m	27.91	25.5	112	2012-08-01	2	06:53:00	11:09:07.225000	04:16:07.225000	2.61712	37.6984	37.324	0.0944865
426	108	Z55827	A	A4	1	Z	20	m	27.5	26.15	114	2012-08-03	2	06:52:00	12:00:42.476000	05:08:42.476000	1.92415	38.0729	37.5486	0.106466
427	108	Z55827	A	A4	1	Z	cold		28.1		118	2012-08-07		07:34:00		1900-01-05 04:01:24		29.2
428	109	Z56523	C	C1	0	Z	10	m	18.53	17.92	105	2012-08-01	3	06:53:00	11:24:36.224000	04:31:36.224000	2.1332	37.4803	37.7286	0.0776265
429	109	Z56523	C	C1	0	Z	20	m	19.05	18.19	107	2012-08-03	3	06:52:00	12:55:12.471000	06:03:12.471000	1.50751	38.1011	38.246	0.0832825
430	109	Z56523	C	C1	0	Z	cold		20		111	2012-08-07		07:45:00		1900-01-02 17:12:56		27.7
431	110	Z56052	C	C2	1	Z	10	m	30.61	30.01	108	2012-08-01	4	06:53:00	12:32:04.220000	05:39:04.220000	2.58187
432	110	Z56052	C	C2	1	Z	20	m	30.67	29.4	110	2012-08-03	4	06:52:00	13:49:43.355000	06:57:43.355000	2.08263
433	110	Z56052	C	C2	1	Z	25	m	30.9	27.9	112	2012-08-05	2	05:51:00	10:04:16	04:13:16	1.34956				0
434	110	Z56052	C	C2	1	Z	28	m	30.9	27.9	112	2012-08-05	2	10:58:00	11:14:49	00:16:49	1.20071				0
435	110	Z56052	C	C2	1	Z	31	m	30.9	27.9	112	2012-08-05	2	11:58:00	12:23:52	00:25:52	1.26887				0
436	110	Z56052	C	C2	1	Z	34	m	30.9	27.9	112	2012-08-05	2	12:29:00	12:50:09	00:21:09	1.82966				0.5
437	110	Z56052	C	C2	1	Z	cold		31.4		114	2012-08-07		07:55:00		1900-01-05 05:45:13		30.1
438	111	Z56442	A	A1	1	Z	10	a	26.75	24.56	105	2012-08-01	1	10:04:00	16:50:43.007000	06:46:43.007000	2.11166	38.7668	38.3473	0.0734063
439	111	Z56442	A	A1	1	Z	20	a	26.66	25.57	107	2012-08-03	1	10:00:00	16:22:45.456000	06:22:45.456000	1.56812	37.7797	38.6845	0.0881971
440	111	Z56442	A	A1	1	Z	25	a	27.3	24.6	109	2012-08-05	1	09:54:00	14:58:29	05:04:29	1.26051	38.6434	38.7668	0.0923898	0
441	111	Z56442	A	A1	1	Z	28	a	27.3	24.6	109	2012-08-05	1	14:56:00	15:56:40	01:00:40	1.23202	38.0265	38.1087	0.122876	0
442	111	Z56442	A	A1	1	Z	31	a	27.3	24.6	109	2012-08-05	1	15:57:00	16:13:00	00:16:00	1.42145	38.0265	39.7539	0.202299	0.5
443	111	Z56442	A	A1	1	Z	34	a	27.3	24.6	109	2012-08-05	1	16:27:00	16:42:00	00:15:00	1.56963	39.0136	40.6176	0.313076	0.5
444	111	Z56442	A	A1	1	Z	cold		28.5		111	2012-08-07		08:05:00		1900-01-05 08:16:10		28.7
445	112	Z56364	A	A3	0	Z	10	a	19.96	19	105	2012-08-01	2	10:04:00	16:40:13.001000	06:36:13.001000	2.26784	38.7713	38.8965	0.078823
446	112	Z56364	A	A3	0	Z	20	a	20.51	19.18	107	2012-08-03	2	10:00:00	16:38:15.456000	06:38:15.456000	1.46731	38.6461	39.1052	0.0786929
447	112	Z56364	A	A3	0	Z	cold		21.6		111	2012-08-07		08:15:00		1900-01-04 04:55:29		29.1
448	113	Z56261	C	C3	1	Z	10	a	25.26	25.06	106	2012-08-01	3	10:04:00	17:08:43.001000	07:04:43.001000	1.88773	38.2205	37.9898	0.0668921
449	113	Z56261	C	C3	1	Z	20	a	25.09	24.57	108	2012-08-03	3	10:00:00	15:35:45.460000	05:35:45.460000	1.51755	39.2272	39.4789	0.0789272
450	113	Z56261	C	C3	1	Z	cold		25.6		112	2012-08-07		08:25:00		1900-01-04 07:11:28		29.2
451	114	Z56568	C	C4	0	Z	10	a	20.05	19.3	104	2012-08-01	4	10:04:00	17:11:13.006000	07:07:13.006000	2.00265	37.2828	38.34	0.0734034
452	114	Z56568	C	C4	0	Z	20	a	19.6	18.72	106	2012-08-03	4	10:00:00	16:17:15.459000	06:17:15.459000	1.30822	37.1585	37.9255	0.0762431
453	114	Z56568	C	C4	0	Z	25	a	19.6	18	108	2012-08-05	2	09:54:00	14:20:56	04:26:56	0.957592	37.656	37.4487	0.0756632	0.5
454	114	Z56568	C	C4	0	Z	28	a	19.6	18	108	2012-08-05	2	14:56:00	15:56:07	01:00:07	0.934473	37.1585	37.3658	0.102034	0
455	114	Z56568	C	C4	0	Z	31	a	19.6	18	108	2012-08-05	2	15:57:00	16:17:07	00:20:07	0.936457	37.1585	37.656	0.15206	0
456	114	Z56568	C	C4	0	Z	34	a	19.6	18	108	2012-08-05	2	16:27:00	16:42:41	00:15:41	0.917448	38.0291	38.651	0.227705	0
457	114	Z56568	C	C4	0	Z	cold		19.3		110	2012-08-07		08:36:00		1900-01-03 14:10:03		29.3
458	115	Z56185	A	A3	0	Z	10	m	28.96	26.42	128	2012-08-22	1	06:54:00	13:25:51.775000	06:31:51.775000	2.53364	38.6733	39.5135	0.0883624
459	115	Z56185	A	A3	0	Z	20	m	28.85	25.6	126	2012-08-20	1	06:57:00	13:19:38.033000	06:22:38.033000	2.34953	39.1651	39.493	0.122594
460	115	Z56185	A	A3	0	Z	cold		29.7		132	2012-08-26		09:57:00		1900-01-06 02:13:46		30
461	116	Z55739	A	A2	1	Z	10	m	28.66	27.58	136	2012-08-22	2	06:54:00	2012-08-22 13:54:21	2012-08-22 07:00:21	2.74055	38.8242	37.5526	0.0950782
462	116	Z55739	A	A2	1	Z	20	m	28.95	27.71	134	2012-08-20	2	06:57:00	13:22:11.034000	06:25:11.034000	2.75893	39.0743	38.8242	0.144641		1			1
463	116	Z55739	A	A2	1	Z	25	m	29.2	25.8	138	2012-08-24	1	05:55:00	11:03:47	05:08:47	1.38851	38.9492	37.7193	0.0995402	0
464	116	Z55739	A	A2	1	Z	28	m	29.2	25.8	138	2012-08-24	1	10:59:00	11:20:32	00:21:32	1.34411	38.3239	38.0112	0.130194	0
465	116	Z55739	A	A2	1	Z	31	m	29.2	25.8	138	2012-08-24	1	12:00:00	12:19:34	00:19:34	1.30809	39.0743	38.1988	0.162006	0
466	116	Z55739	A	A2	1	Z	34	m	29.2	25.8	138	2012-08-24	1	12:30:00	12:58:46	00:28:46	2.0749	41.951	41.951	0.260959	1
467	116	Z55739	A	A2	1	Z	cold		28		140	2012-08-26		10:10:00		1900-01-04 06:54:21		27.1
468	117	Z60339	C	C3	1	Z	10	m	19.54	18.15	107	2012-08-22	3	06:54:00	12:25:51.779000	05:31:51.779000	2.07292	38.9541	38.7669	0.0715934
469	117	Z60339	C	C3	1	Z	20	m	19.13	18.37	105	2012-08-20	3	06:57:00	14:03:38.032000	07:06:38.032000	1.43432	38.7045	38.7295	0.0766832
470	117	Z60339	C	C3	1	Z	cold		20.4		111	2012-08-26		10:18:00		1900-01-03 06:14:17		26.2
471	118	Z60720	C	C2	0	Z	10	m	23.83	22.82	96	2012-08-22	4	06:54:00	12:54:21.775000	06:00:21.775000	2.31298	38.677	38.6523	0.0806565
472	118	Z60720	C	C2	0	Z	20	m	24.99	24.78	94	2012-08-20	4	06:57:00	13:14:11.033000	06:17:11.033000	1.91321	37.4433	37.9162	0.109681
473	118	Z60720	C	C2	0	Z	25	m	24	20.6	98	2012-08-24	2	05:55:00	10:14:40	04:19:40	0.711433	37.9368	38.2564	0.054993	0	1			1
474	118	Z60720	C	C2	0	Z	28	m	24	20.6	98	2012-08-24	2	10:59:00	11:33:36	00:34:36	0.800386	38.0602	38.0385	0.0795601	0
475	118	Z60720	C	C2	0	Z	31	m	24	20.6	98	2012-08-24	2	12:00:00	12:16:41	00:16:41	0.768468	37.6901	37.4695	0.114867	0
476	118	Z60720	C	C2	0	Z	34	m	24	20.6	98	2012-08-24	2	12:30:00	12:53:13	00:23:13	0.801361	37.9368	37.5667	0.203557	0
477	119	Z56494	C	C4	1	Z	10	a	26.36	24.24	126	2012-08-22	1	10:01:00	16:19:40.807000	06:18:40.807000	2.69164	37.9002	37.9002	0.0964737
478	119	Z56494	C	C4	1	Z	20	a	25.29	24.68	124	2012-08-20	1	10:05:00	16:27:33.023000	06:22:33.023000	1.52064	38.0237	38.5176	0.0843689
479	119	Z56494	C	C4	1	Z	25	a	26.2	23.7	128	2012-08-24	1	09:53:00	14:53:45	05:00:45	1.15663	37.7768	37.9002	0.0905263	0
480	119	Z56494	C	C4	1	Z	28	a	26.2	23.7	128	2012-08-24	1	14:59:00	15:20:51	00:21:51	1.16122	37.6533	37.8179	0.120293	0
481	119	Z56494	C	C4	1	Z	31	a	26.2	23.7	128	2012-08-24	1	16:00:00	16:17:41	00:17:41	1.04624	38.6411	38.1472	0.136923	0
482	119	Z56494	C	C4	1	Z	34	a	26.2	23.7	128	2012-08-24	1	16:30:00	16:48:52	00:18:52	1.32791	39.382	40.2463	0.246734	0
483	119	Z56494	C	C4	1	Z	cold		26		130	2012-08-26		10:31:00		1900-01-03 18:39:20		27.7
484	120	Z56787	A	A4	0	Z	10	a	27.55	26.45	121	2012-08-22	2	10:01:00	16:22:10.807000	06:21:10.807000	2.59257	38.0405	38.7411	0.092458
485	120	Z56787	A	A4	0	Z	20	a	27.62	27.52	119	2012-08-20	2	10:05:00	14:46:01.029000	04:41:01.029000	1.77914	38.2878	38.3496	0.0972859
486	120	Z56787	A	A4	0	Z	25	a	28.3	24.7	123	2012-08-24	2	09:53:00	14:09:39	04:16:39	1.43943	37.2987	39.0049	0.117039	0
487	120	Z56787	A	A4	0	Z	28	a	28.3	24.7	123	2012-08-24	2	14:59:00	15:49:53	00:50:53	1.35831	38.0405	38.5351	0.135283	0
488	120	Z56787	A	A4	0	Z	31	a	28.3	24.7	123	2012-08-24	2	16:00:00	16:17:39	00:17:39	1.89739	39.4005	40.3896	0.225866	0
489	120	Z56787	A	A4	0	Z	34	a	28.3	24.7	123	2012-08-24	2	16:30:00	16:57:16	00:27:16	2.32687	42.8624	42.8624	0.262556	1
490	120	Z56787	A	A4	0	Z	cold		26.7		125	2012-08-26		10:39:00		1900-01-02 18:03:44		26.5								1
491	121	Z56917	C	C1	0	Z	10	a	22.71	20.76	118	2012-08-22	3	10:01:00	14:14:40.815000	04:13:40.815000	2.87723	39.2858	39.1102	0.0982468		1
492	121	Z56917	C	C1	0	Z	20	a	22.64	20.59	116	2012-08-20	3	10:05:00	16:06:31.024000	06:01:31.024000	1.55474	37.7807	38.0106	0.0874401
493	121	Z56917	C	C1	0	Z	cold		24.2		122	2012-08-26		10:51:00		1900-01-04 12:54:20		28.4
494	122	Z54292	A	A1	1	Z	10	a	27.64	24.78	165	2012-08-22	4	10:01:00	16:53:10.806000	06:52:10.806000	2.86544	38.478	38.478	0.100619
495	122	Z54292	A	A1	1	Z	20	a	27.96	25.61	163	2012-08-20	4	10:05:00	14:38:01.028000	04:33:01.028000	2.25494	38.478	38.5613	0.122034
496	122	Z54292	A	A1	1	Z	cold		28.3		169	2012-08-26		10:59:00		1900-01-04 16:10:08		28.3
497	123	Z54636	A	A4	1	Z	10	m	34.45	33.32	151	2012-08-21	1	06:55:00	12:34:14.500000	05:39:14.500000	2.51566	38.4737	38.4944	0.0883506
498	123	Z54636	A	A4	1	Z	20	m	34.65	32.77	153	2012-08-23	1	06:51:00	11:03:33.022000	04:12:33.022000	2.97426	38.3495	38.8048	0.162089		1			1
499	123	Z54636	A	A4	1	Z	cold		35.7		157	2012-08-27		10:29:00		1900-01-06 22:55:53		30.2
500	124	Z60733	C	C4	0	Z	10	m	24.45	22.74	93	2012-08-21	2	06:55:00	13:41:44.496000	06:46:44.496000	2.43379	38.7239	38.4303	0.0847306
501	124	Z60733	C	C4	0	Z	20	m	24.16	22.86	95	2012-08-23	2	06:51:00	12:24:03	05:33:03	1.50353	37.5914	37.4446	0.0854701
502	124	Z60733	C	C4	0	Z	cold		25		99	2012-08-27		10:17:00		1900-01-04 02:17:01		28.1
503	125	Z55968	A	A1	0	Z	10	m	23.17	23.17	129	2012-08-21	3	06:55:00	13:18:14.498000	06:23:14.498000	3.37586	37.2828	37.8218	0.123735		1			1
504	125	Z55968	A	A1	0	Z	20	m	23.65	23.45	131	2012-08-23	3	06:51:00	11:34:33.021000	04:43:33.021000	1.96851	38.1535	38.2571	0.108437
505	125	Z55968	A	A1	0	Z	25	m	24	20.5	133	2012-08-25	1	05:51:00	10:19:12.345000	04:28:12.345000	1.48597	38.5266	38.423	0.109855	0
506	125	Z55968	A	A1	0	Z	28	m	24	20.5	133	2012-08-25	1	10:55:00	11:40:26.340000	00:45:26.340000	1.16199	38.5266	38.5473	0.110387	0
507	125	Z55968	A	A1	0	Z	31	m	24	20.5	133	2012-08-25	1	11:56:00	12:20:25	00:24:25	1.25169	39.1485	39.2728	0.153611	0
508	125	Z55968	A	A1	0	Z	34	m	24	20.5	133	2012-08-25	1	12:28:00	12:48:58.336000	00:20:58.336000	1.26631	40.0191	40.8897	0.210382	0
509	125	Z55968	A	A1	0	Z	cold		23.8		135	2012-08-27		09:57:00		1900-01-04 20:29:57		30.3
510	126	Z56996	C	C1	1	Z	10	m	23.87	22.77	114	2012-08-21	4	06:55:00	11:10:44.505000	04:15:44.505000	2.52177	38.02	38.6461	0.089999
511	126	Z56996	C	C1	1	Z	20	m	23.37	22.14	116	2012-08-23	4	06:51:00	11:37:03.020000	04:46:03.020000	1.53308	37.3939	37.6193	0.0881389
512	126	Z56996	C	C1	1	Z	25	m	23.3	20.8	118	2012-08-25	2	05:51:00	10:07:35.346000	04:16:35.346000	1.13173	38.3956	38.4457	0.0844847	0
513	126	Z56996	C	C1	1	Z	28	m	23.3	20.8	118	2012-08-25	2	10:55:00	11:45:56.339000	00:50:56.339000	1.0243	37.8948	38.0617	0.103519	0
514	126	Z56996	C	C1	1	Z	31	m	23.3	20.8	118	2012-08-25	2	11:56:00	12:24:39.337000	00:28:39.337000	0.823802	38.5209	38.5209	0.109536	0
515	126	Z56996	C	C1	1	Z	34	m	23.3	20.8	118	2012-08-25	2	12:28:00	12:49:34.336000	00:21:34.336000	0.995462	39.0217	39.2721	0.198232	0
516	126	Z56996	C	C1	1	Z	cold		23.7		120	2012-08-27		10:09:00		1900-01-03 22:38:02		27.5
517	127	Z60028	C	C3	0	Z	10	a	18.07	17.48	113	2012-08-21	1	10:00:00	16:46:48.486000	06:46:48.486000	2.24508	38.1838	37.7444	0.0796584
518	127	Z60028	C	C3	0	Z	20	a	18.97	17.63	115	2012-08-23	1	10:00:00	14:49:40.011000	04:49:40.011000	1.29201	38.3093	38.6023	0.0705655
519	127	Z60028	C	C3	0	Z	25	a	18.9	17.1	117	2012-08-25	1	09:50:00	14:04:40.331000	04:14:40.331000	0.955273	37.8072	38.6023	0.0745887	0
520	127	Z60028	C	C3	0	Z	28	a	18.9	17.1	117	2012-08-25	1	14:55:00	15:12:28	00:17:28	0.904331	37.8072	37.9746	0.092211	0
521	127	Z60028	C	C3	0	Z	31	a	18.9	17.1	117	2012-08-25	1	15:56:00	16:12:26.324000	00:16:26.324000	1.02691	37.9327	38.8115	0.148125	0
522	127	Z60028	C	C3	0	Z	34	a	18.9	17.1	117	2012-08-25	1	16:26:00	16:41:12.322000	00:15:12.322000	1.8973	39.5647	41.6989	0.340951	0.5	1			1
523	127	Z60028	C	C3	0	Z	cold		18.9		119	2012-08-27		10:50:00		1900-01-03 11:23:10		28.1
524	128	Z56661	A	A3	1	Z	10	a	28.5	25.35	123	2012-08-21	2	10:00:00	14:39:18.493000	04:39:18.493000	2.75439	39.1962	39.0714	0.0943409
525	128	Z56661	A	A3	1	Z	20	a	28.58	25.93	125	2012-08-23	2	10:00:00	15:57:10.006000	05:57:10.006000	1.85538	37.948	38.2185	0.103375
526	128	Z56661	A	A3	1	Z	25	a	27.9	25	127	2012-08-25	2	09:50:00	15:02:00.328000	05:12:00.328000	1.43532	38.4473	39.0922	0.106737	0
527	128	Z56661	A	A3	1	Z	28	a	27.9	25	127	2012-08-25	2	14:55:00	15:26:49.327000	00:31:49.327000	1.30941	38.5721	38.3225	0.123855	0
528	128	Z56661	A	A3	1	Z	31	a	27.9	25	127	2012-08-25	2	15:56:00	16:26:12.324000	00:30:12.324000	1.29486	38.3225	38.3225	0.176833	0
529	128	Z56661	A	A3	1	Z	34	a	27.9	25	127	2012-08-25	2	16:26:00	16:52:20.322000	00:26:20.322000	1.17166	38.9465	38.9465	0.236865	0
530	128	Z56661	A	A3	1	Z	cold		28.4		129	2012-08-27		10:38:00		1900-01-04 13:16:33		28.1
531	129	Z60452	C	C2	1	Z	10	a	28.39	27.33	103	2012-08-21	3	10:00:00	16:38:48.486000	06:38:48.486000	2.30755	38.7668	38.1293	0.0802156
532	129	Z60452	C	C2	1	Z	20	a	27.7	26.88	105	2012-08-23	3	10:00:00	16:38:40.005000	06:38:40.005000	1.5496	39.0136	38.047	0.0814998
533	129	Z60452	C	C2	1	Z	cold		26.9		109	2012-08-27		10:59:00		1900-01-04 12:47:41		29.2
534	130	Z60032	A	A2	0	Z	10	a	20.75	19.24	113	2012-08-21	4	10:00:00	14:18:18.494000	04:18:18.494000	2.17179	38.6329	38.3843	0.0758495
535	130	Z60032	A	A2	0	Z	20	a	20.62	19.37	115	2012-08-23	4	10:00:00	14:18:10.008000	04:18:10.008000	1.5991	38.1357	38.7986	0.0881738
536	130	Z60032	A	A2	0	Z	cold		20.6		119	2012-08-27		11:11:00		1900-01-04 05:36:19		28
537	131	Z60446	C	C3	0	Z	10	m	17.36	16.77	110	2012-08-28	1	06:49:00	13:34:48.657000	06:45:48.657000	1.75518	37.5384	38.9751	0.0637359
538	131	Z60446	C	C3	0	Z	20	m	17.11	16.57	108	2012-08-26	1	06:51:00	11:13:33.905000	04:22:33.905000	1.23369	38.1631	38.4629	0.0679231
539	131	Z60446	C	C3	0	Z	cold		17.72		114	2012-09-01		17:49:00		1900-01-02 14:52:41		29.8
540	132	Z54699	A	A2	1	Z	10	m	29.79	27.85	157	2012-08-28	2	06:49:00	12:58:18.659000	06:09:18.659000	2.86294	38.5141	38.7656	0.100404
541	132	Z54699	A	A2	1	Z	20	m	29.97	28.17	155	2012-08-26	2	06:51:00	11:29:03.904000	04:38:03.904000	1.96919	37.634	38.4932	0.11167
542	132	Z54699	A	A2	1	Z	cold		30.5		161	2012-09-01		17:28:00		1900-01-05 09:16:21		29.9
543	133	Z60607	C	C4	1	Z	10	m	24.45	23.2	107	2012-08-28	3	06:49:00	12:47:48.660000	05:58:48.660000	2.76856	38.5927	38.9049	0.0968274
544	133	Z60607	C	C4	1	Z	20	m	24.06	23.45	105	2012-08-26	3	06:51:00	11:18:33.904000	04:27:33.904000	1.67548	38.218	38.5511	0.0919683
545	133	Z60607	C	C4	1	Z	25	m	24.9	22.3	109	2012-08-30	1	05:53:00	10:23:27.864000	04:30:27.864000	1.27653	38.0931	38.193	0.0974965	0
546	133	Z60607	C	C4	1	Z	28	m	24.9	22.3	109	2012-08-30	1	11:00:00	11:56:23.859000	00:56:23.859000	1.13138	38.218	38.0931	0.110724	0
547	133	Z60607	C	C4	1	Z	31	m	24.9	22.3	109	2012-08-30	1	12:00:00	12:19:51	00:19:51	1.07873	37.9682	37.9682	0.154807	0
548	133	Z60607	C	C4	1	Z	34	m	24.9	22.3	109	2012-08-30	1	12:30:00	12:45:00.856000	00:15:00.856000	1.17264	38.7176	40.2164	0.248567	0.5
549	134	Z56675	A	A3	0	Z	10	m	28.53	25.74	130	2012-08-28	4	06:49:00	13:03:18.659000	06:14:18.659000	2.46301	38.1518	38.5995	0.0874903
550	134	Z56675	A	A3	0	Z	20	m	28.27	26.54	128	2012-08-26	4	06:51:00	13:57:06	05:22:05.901000	1.69911	37.6544	38.5871	0.0962431
551	134	Z56675	A	A3	0	Z	25	m	27.6	24.3	132	2012-08-30	2	05:53:00	10:44:09.863000	04:51:09.863000	1.37406	37.4056	37.5715	0.110761	0
552	134	Z56675	A	A3	0	Z	28	m	27.6	24.3	132	2012-08-30	2	11:00:00	11:43:36.860000	00:43:36.860000	1.48013	38.5249	38.4005	0.140631	0
553	134	Z56675	A	A3	0	Z	31	m	27.6	24.3	132	2012-08-30	2	12:00:00	12:19:08.858000	00:19:08.858000	1.34267	38.6493	38.6493	0.175529	0
554	134	Z56675	A	A3	0	Z	34	m	27.6	24.3	132	2012-08-30	2	12:30:00	12:52:14.856000	00:22:14.856000	1.32899	39.3954	39.1467	0.246317	0
555	135	Z56531	A	A4	1	Z	10	a	26.2	24.93	131	2012-08-28	1	09:55:00	14:06:39.655000	04:11:39.655000	2.48774	38.5979	38.3496	0.0869902
556	135	Z56531	A	A4	1	Z	20	a	26.51	25.22	129	2012-08-26	1	10:00:00	14:20:32.896000	04:20:32.896000	1.58062	37.8528	37.828	0.088536
557	135	Z56531	A	A4	1	Z	25	a	26	24	133	2012-08-30	1	09:54:00	15:08:08.848000	05:14:08.848000	1.22347	37.6045	37.8528	0.0970662	0
558	135	Z56531	A	A4	1	Z	28	a	26	24	133	2012-08-30	1	15:02:00	15:32:07.847000	00:30:07.847000	1.15318	38.3496	38.3909	0.111423	0
559	135	Z56531	A	A4	1	Z	31	a	26	24	133	2012-08-30	1	16:02:00	16:28:43.844000	00:26:43.844000	1.09384	37.4803	37.3561	0.168795	0
560	135	Z56531	A	A4	1	Z	34	a	26	24	133	2012-08-30	1	16:33:00	16:58:35.842000	00:25:35.842000	1.74945	40.2122	40.2122	0.281617	0.5
561	135	Z56531	A	A4	1	Z	cold		26.24		135	2012-09-01		17:08:00		1900-01-05 07:46:56		31.5
562	136	Z60756	C	C1	0	Z	10	a	20.1	18.75	100	2012-08-28	2	09:55:00	16:45:09.646000	06:50:09.646000	2.16327	38.9762	39.1	0.0746569
563	136	Z60756	C	C1	0	Z	20	a	19.85	18.91	98	2012-08-26	2	10:00:00	15:54:02.886000	05:54:02.886000	1.43498	38.7285	39.0752	0.07662
564	136	Z60756	C	C1	0	Z	25	a	20.5	18.1	102	2012-08-30	2	09:54:00	14:10:03.851000	04:16:03.851000	1.1157	38.4809	38.873	0.0827617	0
565	136	Z60756	C	C1	0	Z	28	a	20.5	18.1	102	2012-08-30	2	15:02:00	15:21:49	00:19:49	1.05211	38.4809	38.6666	0.100384	0
566	136	Z60756	C	C1	0	Z	31	a	20.5	18.1	102	2012-08-30	2	16:02:00	16:27:37.843000	00:25:37.843000	0.981026	38.7285	38.4809	0.126936	0
567	136	Z60756	C	C1	0	Z	34	a	20.5	18.1	102	2012-08-30	2	16:33:00	16:48:49.842000	00:15:49.842000	1.05315	38.9762	39.8429	0.211639	0
568	137	Z60256	A	A1	0	Z	10	a	21.85	19.46	114	2012-08-28	3	09:55:00	14:11:39.655000	04:16:39.655000	2.10071	38.1714	38.3173	0.0745688
569	137	Z60256	A	A1	0	Z	20	a	21.47	19.62	112	2012-08-26	3	10:00:00	15:56:32.891000	05:56:32.891000	1.88011	38.6717	39.4012	0.100693
570	137	Z60256	A	A1	0	Z	cold		22.53		118	2012-09-01		16:46:00		1900-01-04 23:46:14		29
571	138	Z60615	C	C2	1	Z	10	a	26.16	25.2	106	2012-08-28	4	09:55:00	16:11:09.648000	06:16:09.648000	2.33855	38.4555	38.6629	0.0821825
572	138	Z60615	C	C2	1	Z	20	a	26.74	25.71	104	2012-08-26	4	10:00:00	14:54:04.893000	04:54:04.893000	1.59597
573	139	Z56942	C	C4	0	Z	10	m	22.41	21.58	122	2012-08-27	1	06:53:00	11:40:03.065000	04:47:03.065000	1.9933	37.0466	37.6852	0.0736986
574	139	Z56942	C	C4	0	Z	20	m	21.74	20.86	124	2012-08-29	1	06:49:00	13:23:34.013000	06:34:34.013000	1.47399	37.6646	37.5616	0.083443
575	140	Z55993	A	A3	1	Z	10	m	26.23	25.76	135	2012-08-27	2	06:53:00	11:03:33.067000	04:10:33.067000	2.6603	38.0208	37.833	0.0949404
576	140	Z55993	A	A3	1	Z	20	m	24.69	24.44	137	2012-08-29	2	06:49:00	13:39:02.011000	06:50:02.011000	1.79166	38.2712	39.1475	0.0980597
577	141	Z60236	C	C3	1	Z	10	m	25.33	24.75	114	2012-08-27	3	06:53:00	11:58:03.065000	05:05:03.065000	2.46637	38.4476	38.51	0.0866984
578	141	Z60236	C	C3	1	Z	20	m	24.96	23.8	116	2012-08-29	3	06:49:00	11:44:32.019000	04:55:32.019000	1.50159	37.9489	38.2191	0.0836592
579	141	Z60236	C	C3	1	Z	25	m	25.2	23.8	118	2012-08-31	1	05:46:00	10:19:45.012000	04:33:45.012000	1.09395	37.9489	37.7412	0.0844818	0
580	141	Z60236	C	C3	1	Z	28	m	25.2	23.8	118	2012-08-31	1	11:03:00	11:51:56.006000	00:48:56.006000	0.983936	37.9489	37.8658	0.0988985	0
581	141	Z60236	C	C3	1	Z	31	m	25.2	23.8	118	2012-08-31	1	12:03:00	12:26:57.005000	00:23:57.005000	0.912878	37.5749	37.5749	0.138842	0
582	141	Z60236	C	C3	1	Z	34	m	25.2	23.8	118	2012-08-31	1	12:33:00	12:55:22	00:22:22	0.935531	38.323	38.323	0.216409	0
583	141	Z60236	C	C3	1	Z	cold		24.97		120	2012-09-02		16:23:00		1900-01-04 15:15:50		30.9
584	142	Z55222	A	A2	0	Z	10	m	30.44	27.74	152	2012-08-27	4	06:53:00	13:44:33.059000	06:51:33.059000	2.65216	38.3429	39.0923	0.0935741
585	142	Z55222	A	A2	0	Z	20	m	29.14	27.72	154	2012-08-29	4	06:49:00	12:00:02.019000	05:11:02.019000	1.84175	37.2188	37.7392	0.106962
586	142	Z55222	A	A2	0	Z	25	m	30.6	26.4	156	2012-08-31	2	05:46:00	10:48:42.009000	05:02:42.009000	1.44327	37.7184	37.9182	0.113479	0
587	142	Z55222	A	A2	0	Z	28	m	30.6	26.4	156	2012-08-31	2	11:03:00	12:10:02.006000	01:07:02.006000	1.26753	37.8433	37.8849	0.128771	0
588	142	Z55222	A	A2	0	Z	31	m	30.6	26.4	156	2012-08-31	2	12:03:00	12:25:25	00:22:25	1.22643	37.5935	38.3429	0.186006	0
589	142	Z55222	A	A2	0	Z	34	m	30.6	26.4	156	2012-08-31	2	12:33:00	12:59:18.003000	00:26:18.003000	1.34879	38.9674	38.9674	0.271528	0.5
590	142	Z55222	A	A2	0	Z	cold		29.76		158	2012-09-02		16:41:00		1900-01-05 23:21:33		31.2
591	143	Z55274	A	A1	1	Z	10	a	27.63	26.21	152	2012-08-27	1	09:59:00	16:31:04.003000	06:32:04.003000	2.86878	38.5333	38.5745	0.100541
592	143	Z55274	A	A1	1	Z	20	a	27.18	25.5	154	2012-08-29	1	09:57:00	16:04:34.004000	06:07:34.004000	2.10304	37.5443	38.2861	0.11987
593	143	Z55274	A	A1	1	Z	25	a	26.64	24.1	156	2012-08-31	1	10:00:00	14:57:43	04:57:43	1.38685	38.1624	38.3602	0.105364	0
594	143	Z55274	A	A1	1	Z	28	a	26.64	24.1	156	2012-08-31	1	15:02:00	15:22:21	00:20:21	1.21043	37.7916	37.9564	0.12362	0
595	143	Z55274	A	A1	1	Z	31	a	26.64	24.1	156	2012-08-31	1	16:01:00	16:17:00	00:16:00	1.22632	38.0388	38.9042	0.174222	0
596	143	Z55274	A	A1	1	Z	34	a	26.64	24.1	156	2012-08-31	1	16:32:00	16:58:17	00:26:17	1.16358	39.2751	39.2751	0.220582	0
597	143	Z55274	A	A1	1	Z	cold		26.44		158	2012-09-02		17:01:00		1900-01-05 13:06:51		31.1
598	144	Z60558	C	C2	0	Z	10	a	25.92	25.02	108	2012-08-27	2	09:59:00	14:23:34.057000	04:24:34.057000	2.28492	38.3529	38.0218	0.0805885
599	144	Z60558	C	C2	0	Z	20	a	24.3	23.52	110	2012-08-29	2	09:57:00	14:36:04.008000	04:39:04.008000	1.51421	37.3596	37.2851	0.0872256
600	144	Z60558	C	C2	0	Z	25	a	23.26	22.2	112	2012-08-31	2	10:00:00	14:21:58	04:21:58	0.826085	36.6147	35.4765	0.0711243	0			1
601	144	Z60558	C	C2	0	Z	28	a	23.26	22.2	112	2012-08-31	2	15:02:00	15:19:28	00:17:28	0.703756	35.1247	35.5965	0.0987767	0		1	1
602	144	Z60558	C	C2	0	Z	31	a	23.26	22.2	112	2012-08-31	2	16:01:00	16:32:40.218000	00:31:40.218000	0.725364	36.9871	36.7388	0.121153	0
603	144	Z60558	C	C2	0	Z	34	a	23.26	22.2	112	2012-08-31	2	16:32:00	16:47:46.217000	00:15:46.217000	0.8777	37.9805	38.7254	0.220503	0
604	145	Z55233	A	A4	0	Z	10	a	32.95	31.76	152	2012-08-27	3	09:59:00	14:39:04.055000	04:40:04.055000	2.50389
605	145	Z55233	A	A4	0	Z	20	a	32.46	30.13	154	2012-08-29	3	09:57:00	17:01:34	07:04:34	1.74554
606	146	Z60320	C	C1	1	Z	10	a	24.15	23.37	112	2012-08-27	4	09:59:00	16:38:34.001000	06:39:34.001000	2.47565	39.0217	39.2471	0.0853034
607	146	Z60320	C	C1	1	Z	20	a	24.68	23.46	114	2012-08-29	4	09:57:00	16:12:04.003000	06:15:04.003000	1.64022	39.1469	39.3139	0.085665
